# Supplementary material for: Epigenetic reprogramming by tumor-derived EZH2 gain-of-function mutations promotes aggressive 3D cell morphologies and enhances melanoma tumor growth
Source: Oncotarget. 2015 Jan 22;6(5):2928–38. doi: 10.18632/oncotarget.2758 (PMC4413628; doi:10.18632/oncotarget.2758)
Supplement: Supplementary file 2 [file oncotarget-06-2928-s002.xlsx]

## Sheet: Sheet1
Qualifier	GeneSymbol	Description	BEAS2B_Vector_Control_1	BEAS2B_Vector_Control_2	BEAS2B_Vector_Control_3	BEAS2B_EZH2_WT_1	BEAS2B_EZH2_WT_2	BEAS2B_EZH2_WT_3	BEAS2B_EZH2_Y641F_1	BEAS2B_EZH2_Y641F_2	BEAS2B_EZH2_Y641F_3
1007_s_at	DDR1	discoidin domain receptor family, member 1	647.319	703.126	702.136	330.659	361.907	362.337	625.329	616.135	671.805
1053_at	RFC2	replication factor C (activator 1) 2, 40kDa	389.427	426.384	397.71	458.469	403.13	389.903	309.495	295.715	248.853
121_at	PAX8	paired box gene 8	43.7655	48.0446	37.8617	40.0857	48.3938	36.9618	80.2713	111.752	155.639
1487_at	ESRRA	estrogen-related receptor alpha	152.112	138.019	130.954	107.346	109.911	115.157	115.172	97.1379	102.022
1598_g_at	GAS6	growth arrest-specific 6	930.406	912.128	969.968	935.995	983.084	998.52	1568.24	1603.13	1199.22
160020_at	MMP14	matrix metalloproteinase 14 (membrane-inserted)	278.835	355.576	295.11	149.312	163.287	149.181	498.912	501.693	497.229
1729_at	TRADD	TNFRSF1A-associated via death domain	152.363	166.674	150.172	146.702	133.613	143.524	145.288	117.472	116.354
179_at	PMS2P11	postmeiotic segregation increased 2-like 11	41.6302	43.286	37.8469	32.9783	56.0302	26.673	74.3093	47.0148	86.34
1861_at	BAD	BCL2-antagonist of cell death	108.957	102.046	113.94	126.059	119.577	125.679	149.583	140.57	120.578
200000_s_at	PRPF8	PRP8 pre-mRNA processing factor 8 homolog (yeast)	592.615	612.409	670.516	692.099	687.682	667.924	371.717	424.89	354.325
200001_at	CAPNS1	calpain, small subunit 1	469.865	412.79	452.666	450.807	499.445	462.752	515.114	480.038	575.479
200002_at	RPL35	ribosomal protein L35	4348.61	4240.79	4384.15	4201.25	4054.6	3948.63	5393.16	5281.55	5385.23
200003_s_at	RPL28	ribosomal protein L28	6753.63	6078.19	6292.89	7487.96	6682.86	7021.04	5141.41	4977.36	5127.95
200004_at	EIF4G2	eukaryotic translation initiation factor 4 gamma, 2	3328.67	2995.78	2820.64	3571.98	3564.78	3460.48	4422.02	4562.49	5011.75
200005_at	EIF3D	eukaryotic translation initiation factor 3, subunit 7 zeta, 66/67kDa	2132.61	2079.07	2085.29	2011.27	1876.52	2018.05	1626.36	1556.13	1369.38
200006_at	PARK7	Parkinson disease (autosomal recessive, early onset) 7	4311.95	4384.15	4130.13	4656.58	4136.71	4404.77	3451.7	3360.91	3370.66
200007_at	SRP14	signal recognition particle 14kDa (homologous Alu RNA binding protein)	2103.66	2067.32	2075.18	2381.72	2136.55	2356.73	1761.72	1705.31	1457.74
200008_s_at	GDI2	GDP dissociation inhibitor 2	656.375	523.67	582.039	724.345	714.932	708.799	434.816	318.337	374.133
200009_at	GDI2	GDP dissociation inhibitor 2	1882.67	1878.19	1987.97	1958.91	2144.17	1962.14	2588.71	2620.55	2836.35
200010_at	RPL11	ribosomal protein L11	5018.21	5298.66	5309.39	5393.16	5443.62	5431.91	4570.67	4626.23	4145.59
200011_s_at	ARF3	ADP-ribosylation factor 3	348.285	333.334	321.605	305.765	320.526	347.206	328.28	301.945	312.223
200012_x_at	RPL21	ribosomal protein L21	4275.55	4083.76	4114.32	3729.46	4076.24	3164.71	5932.45	6013.13	5393.16
200013_at	RPL24	ribosomal protein L24	6556.57	7068.4	7046.27	6792.76	6703.26	7142.9	4651.06	4610.26	4718.08
200014_s_at	HNRNPC	heterogeneous nuclear ribonucleoprotein C (C1/C2)	2492.3	2441.43	2326.19	2678.88	2653.72	2671.55	3331.31	3137.7	3256.69
200015_s_at	SEPT2	septin 2	1985.7	2001.72	1881.14	2103.66	2107.36	2204.31	2032.58	1885.72	1778.43
200016_x_at	HNRNPA1	heterogeneous nuclear ribonucleoprotein A1	5847.67	6497.35	6336.3	6184.55	6309.53	6202.96	7509.98	7659.78	7614.48
200017_at	RPS27A	ribosomal protein S27a	8730.05	8330.12	7895.41	8262.3	7142.9	8262.3	3722.51	3716.47	4174.49
200018_at	RPS13	ribosomal protein S13	7758.24	7677.74	7535.5	8624.08	7535.5	8554.17	6419.94	6251.66	6309.53
200019_s_at	FAU	Finkel-Biskis-Reilly murine sarcoma virus (FBR-MuSV) ubiquitously expressed (fox derived); ribosomal protein S30	4947.83	5063	4850.75	5290.35	4964.58	5011.75	3402.82	3218.69	3346.14
200020_at	TARDBP	TAR DNA binding protein	992.459	1007.08	954.818	1159.93	1147.7	1214.07	1699.87	1724.1	1460.37
200021_at	CFL1	cofilin 1 (non-muscle)	3018.1	3208.09	3244.6	2551.48	3208.09	2471.73	4592.69	4789.83	4340.35
200022_at	RPL18	ribosomal protein L18	5153.29	5423.19	5193.89	5431.91	5232.05	5423.19	4474.7	4275.55	4119.13
200023_s_at	EIF3F	eukaryotic translation initiation factor 3, subunit 5 epsilon, 47kDa	3316.55	3218.69	3164.71	3250.26	3360.91	3199.03	2369.57	2161.66	2436.28
200024_at	RPS5		3936.91	4068.94	3958.83	3602.77	3803.24	3677.45	4540.93	4438.4	3820.62
200025_s_at	RPL27	ribosomal protein L27	8182.27	8884.16	8624.08	8182.27	7758.24	8815.1	5465.19	5039.09	5415.18
200026_at	RPL34	ribosomal protein L34	4474.7	4451.66	4598.41	4223.68	4531.99	4107.38	4656.58	4620.56	4280.74
200027_at	NARS	asparaginyl-tRNA synthetase	3250.26	3211.21	2929.78	2402.52	2378.25	2436.28	2104.63	2095.55	2274.72
200028_s_at	STARD7	START domain containing 7	1134.52	1134.52	1152.27	1356.77	1394.47	1316.29	1881.14	1968.82	1836.82
200029_at	RPL19	ribosomal protein L19	5055.99	5153.29	5290.35	5249.89	5385.23	5281.55	5078.3	5376.26	5443.62
200030_s_at	SLC25A3	solute carrier family 25 (mitochondrial carrier; phosphate carrier), member 3	3409.78	3370.66	3430.48	3229.3	3367.65	3252.65	4300.91	4240.79	4201.25
200031_s_at	RPS11	ribosomal protein S11	7535.5	7142.9	6792.76	8554.17	8409.2	8330.12	5134.25	5385.23	5249.89
200032_s_at	RPL9	ribosomal protein L9	7068.4	6466.03	6466.03	6481.77	6184.55	6362.47	6336.3	5986.56	6665.56
200033_at	DDX5	DEAD (Asp-Glu-Ala-Asp) box polypeptide 5	4977.36	5684.87	5657.39	5216.8	5403.01	5532.02	4181.03	4474.7	4348.61
200034_s_at	RPL6	ribosomal protein L6	5431.91	6122.6	5950.61	5520.33	5298.66	5853.73	6621.19	6792.76	6753.63
200035_at	CTDNEP1	dullard homolog (Xenopus laevis)	125.536	198.151	185.188	180.558	158.491	192.579	198.304	148.43	154.66
200036_s_at	RPL10A	ribosomal protein L10a	4016.09	3629.13	3722.51	3820.62	3290.94	3747.53	2820.64	2676.67	2574.96
200037_s_at	CBX3	chromobox homolog 3 (HP1 gamma homolog, Drosophila)	2107.36	2299.22	2020.6	2973.6	2879.37	2854.46	2724.04	2995.78	2761.88
200038_s_at	RPL17	ribosomal protein L17	7021.04	6753.63	7021.04	8092.6	6753.63	8182.27	6497.35	6497.35	6184.55
200039_s_at	PSMB2	proteasome (prosome, macropain) subunit, beta type, 2	2069.95	2093.3	2120.64	2178.61	2138.18	2191.19	1336.36	1319.44	1309.52
200040_at	KHDRBS1	KH domain containing, RNA binding, signal transduction associated 1	1799.67	1637.12	1701.03	1942.6	1938.72	1909.16	2703.65	2747.21	2610.44
200041_s_at	ATP6V1G2 /// BAT1	HLA-B associated transcript 1	628.511	640.595	644.367	610.953	561.976	629.555	510.003	512.99	451.918
200042_at	C22orf28	hypothetical protein HSPC117	617.997	609.285	577.251	641.576	631.624	640.818	583.074	445.853	615.069
200043_at	ERH	enhancer of rudimentary homolog (Drosophila)	3089.24	2613.5	2854.46	3374.66	3218.69	3623.91	2768.82	2521.8	2797.25
200044_at	SRSF9	splicing factor, arginine/serine-rich 9	2011.27	1972.57	1871.6	2154.17	1950.54	2067.93	1638.11	1624.24	1544.05
200045_at	ABCF1	ATP-binding cassette, sub-family F (GCN20), member 1	326.543	340.467	338.402	363.371	390.515	388.209	431.946	411.248	395.637
200046_at	DAD1	defender against cell death 1	1869.25	1834.12	1859.81	1728.15	1906.91	1822.63	1429.86	1356.77	1510
200047_s_at	YY1	YY1 transcription factor	1831.78	1844.05	1808.64	2034.53	1909.16	2034.53	2212.92	2191.19	2632.91
200048_s_at	JTB	jumping translocation breakpoint	2420.42	2417.22	2425.01	2285.43	2299.22	2396.53	1491.34	1326.42	1477.98
200049_at	MYST2	MYST histone acetyltransferase 2	194.609	203.445	202.234	188.256	183.766	195.168	211.444	217.817	267.81
200050_at	ZNF146	zinc finger protein 146	1376.63	1415.53	1229.29	1356.35	1199.22	1319.7	1313.91	1071.16	1370.85
200051_at	SART1	squamous cell carcinoma antigen recognised by T cells	186.709	234.479	203.36	259.603	245.743	240.595	132.612	151.036	136.734
200052_s_at	ILF2	interleukin enhancer binding factor 2, 45kDa	1114.99	1076.29	1083.91	1282.92	1166.08	1274.73	916.046	863.569	774.365
200053_at	SPAG7	sperm associated antigen 7	360.877	482.637	437.761	408.517	392.031	404.579	308.192	290.149	249.351
200054_at	ZNF259		153.617	169.326	158.4	191.619	194.124	207.741	235.111	214.107	203.083
200055_at	TAF10	TAF10 RNA polymerase II, TATA box binding protein (TBP)-associated factor, 30kDa	724.345	647.319	724.73	669.13	652.549	659.689	565.012	570.079	564.163
200056_s_at	C1D	nuclear DNA-binding protein	333.388	330.497	328.723	482.637	457.219	448.7	684.513	643.26	826.634
200057_s_at	NONO	non-POU domain containing, octamer-binding	2496.65	2519.02	2469.26	2322.69	2479.68	2429.79	3026.66	3051.89	3169.53
200058_s_at	SNRNP200	activating signal cointegrator 1 complex subunit 3-like 1	1253.09	1264.97	1127.82	1252.01	1224.83	1270.49	836.385	813.219	892.375
200059_s_at	RHOA	ras homolog gene family, member A	3203.06	3123.15	3129.71	3677.45	3702.92	3732.25	3001.65	2836.35	2859.35
200060_s_at	RNPS1	RNA binding protein S1, serine-rich domain	863.926	898.176	932.052	986.488	1006.13	994.395	1054.37	1004.42	888.574
200061_s_at	RPS24	ribosomal protein S24	5119.51	5147.59	5431.91	4690.79	5018.21	4620.56	5950.61	6098.53	5456.74
200062_s_at	RPL30	ribosomal protein L30	6873.85	6824.17	7068.4	6202.96	6497.35	6380.63	6309.53	5792.69	6223.13
200063_s_at	NPM1	nucleophosmin (nucleolar phosphoprotein B23, numatrin)	5039.09	6732.24	6732.24	5597.84	6122.6	5403.01	7972.03	8262.3	7362.14
200064_at	HSP90AB1	heat shock 90kDa protein 1, beta	2713.87	2929.78	2938.99	2779.84	3031.37	2938.99	2607.18	2738.45	2604.35
200065_s_at	ARF1	ADP-ribosylation factor 1	1429.86	1405.44	1395.76	1439.35	1464.81	1473.47	1335.74	1341.69	1173.68
200066_at	IK	IK cytokine, down-regulator of HLA II	732.918	710.081	724.083	793.894	802.939	842.954	517.52	476.174	479.874
200067_x_at	SNX3		930.132	862.211	770.022	1067.38	1032.56	1065.07	1244.79	1186.39	1382.81
200068_s_at	CANX	calnexin	4656.58	4745.43	4665.47	4054.6	4201.25	4044.28	3958.83	4174.49	3882.14
200069_at	SART3		237.455	242.384	232.923	258.627	246.934	279.127	375.755	306.525	365.846
200070_at	C2orf24	chromosome 2 open reading frame 24	182.821	180.541	212.444	179.634	188.145	177.48	188.696	205.6	228.302
200071_at	SMNDC1	survival motor neuron domain containing 1	1185.13	1188.68	1100.03	1417.41	1351.93	1435.22	1472.43	1460.37	1598.64
200072_s_at	HNRNPM	heterogeneous nuclear ribonucleoprotein M	2224.3	2241.76	2210.94	2788.53	2623.81	2815	2912.22	2766.01	2449.35
200073_s_at	HNRNPD	heterogeneous nuclear ribonucleoprotein D (AU-rich element RNA binding protein 1, 37kDa)	2528.62	2234.61	2169.6	2498.86	2509.61	2478.21	3051.89	2535.29	3208.09
200074_s_at	RPL14	ribosomal protein L14	3740.97	3564.78	3497.59	3617.15	3517.64	3588.02	3712.13	3782.92	3846.07
200075_s_at	GUK1	guanylate kinase 1	641.576	531.004	542.854	615.803	539.368	615.069	589.351	597.697	569.783
200076_s_at	C19orf50	hypothetical protein MGC2749	158.371	161.94	162.458	171.881	184.04	166.581	377.6	409.914	316.94
200077_s_at	OAZ1	ornithine decarboxylase antizyme 1	3922.47	3747.53	3689.45	3874.98	4404.77	3856.94	4610.26	4756.79	5356.26
200078_s_at	ATP6V0B	ATPase, H+ transporting, lysosomal 21kDa, V0 subunit c''	1112.05	1162.09	1395.12	1008.46	1075.68	1053.93	872.355	702.401	974.848
200079_s_at	KARS	lysyl-tRNA synthetase	1770.14	1692.17	1761.72	1867.3	1835.7	1901.17	1634.68	1632.7	1718.4
200080_s_at	H3F3A /// LOC440926	H3 histone, family 3A	5174.54	5249.89	5169.55	4992.83	4745.43	4911.86	6792.76	6481.77	6792.76
200081_s_at	RPS6	ribosomal protein S6	6202.96	5904.51	6098.53	5501.19	5881.93	5439.18	5657.39	5782.38	5657.39
200082_s_at	RPS7	ribosomal protein S7	5423.19	5290.35	5216.8	4838.43	5221.25	5162.09	5385.23	5565.54	5782.38
200083_at	USP22	ubiquitin specific protease 22	844.317	899.435	905.623	946.528	909.547	939.546	943.831	838.355	893.164
200084_at	C11orf58	small acidic protein	1753.73	1695.32	1531.33	1772.41	1791.35	1787.4	2010.02	1947.5	2115.97
200085_s_at	TCEB2	transcription elongation factor B (SIII), polypeptide 2 (18kDa, elongin B)	1552.18	1558.58	1654.62	2196.17	2061.3	2150.72	1806.1	1752.55	1590.19
200086_s_at	COX4I1	cytochrome c oxidase subunit IV isoform 1	2169.6	2191.19	2198.01	1664.62	1597.13	1650.22	1122.48	1066.93	1046.5
200087_s_at	TMED2	coated vesicle membrane protein	3522.72	3297.13	3486.95	3118.73	3836.34	3922.47	3522.72	3222.66	3797.01
200088_x_at	RPL12	ribosomal protein L12	6145.44	5766.03	5811.48	6008.14	5510.3	6098.53	5232.05	5078.3	5221.25
200089_s_at	RPL4	ribosomal protein L4	6419.94	6374.36	6309.53	7245.38	6647.05	7304.67	5001.01	5113	5268.98
200090_at	FNTA	farnesyltransferase, CAAX box, alpha	1394.47	1365.48	1397.85	1099.44	1115.56	1095.38	1140.48	1171.17	1139.68
200091_s_at	RPS25	ribosomal protein S25	5001.01	5393.16	5039.09	5490.65	5134.25	5465.19	4280.74	4371.64	4460.95
200092_s_at	RPL37	ribosomal protein L37	8554.17	7535.5	7304.67	7895.41	7799.48	7535.5	7614.48	7614.48	6173.73
200093_s_at	HINT1	histidine triad nucleotide binding protein 1	3754.68	3650.53	3564.78	3732.25	3346.14	3495.61	3203.06	2893.01	3031.37
200094_s_at	EEF2	eukaryotic translation elongation factor 2	2768.82	2817.29	2721.82	2703.65	2613.5	2915.85	1765	1839.8	1627.34
200095_x_at	RPS10	ribosomal protein S10	7677.74	7411.68	7677.74	7142.9	7972.03	6957.01	8122.53	8092.6	8815.1
200096_s_at	ATP6V0E1	ATPase, H+ transporting, lysosomal 9kDa, V0 subunit e	1231.63	1239.89	1385.28	1392.3	1390.03	1335.74	1447.41	1263.2	1345.6
200097_s_at	HNRNPK	heterogeneous nuclear ribonucleoprotein K	2226.34	2340.34	2324.65	2817.29	2398.18	2617.17	3316.55	3507.37	3379.42
200098_s_at	ANAPC5	anaphase promoting complex subunit 5	1362.17	1260.59	1225.58	1264.97	1251.36	1246.16	1176.61	1162.89	1174.91
200099_s_at	RPS3A	ribosomal protein S3A	7895.41	8624.08	8262.3	9267.91	9267.91	9463.14	7203.22	7170.93	7758.24
200593_s_at	HNRNPU	heterogeneous nuclear ribonucleoprotein U (scaffold attachment factor A)	1207.06	1100.03	1093.2	1384.79	1296.93	1316.79	1156.17	1087.64	1085.09
200594_x_at	HNRNPU	heterogeneous nuclear ribonucleoprotein U (scaffold attachment factor A)	2915.85	2791.36	2711.36	3026.66	2929.78	3013.03	3770.15	3891.27	3588.02
200595_s_at	EIF3A	eukaryotic translation initiation factor 3, subunit 10 theta, 150/170kDa	1977.26	2055.94	2008.68	2135.1	1960.49	2199.13	1629.67	1804.93	2276.71
200596_s_at	EIF3A	eukaryotic translation initiation factor 3, subunit 10 theta, 150/170kDa	1257.71	1328.91	1427.54	1195.17	1143.98	1207.46	610.788	711	602.023
200597_at	EIF3A	eukaryotic translation initiation factor 3, subunit 10 theta, 150/170kDa	309.291	298.085	287.582	297.646	339.502	310.14	232.698	230.059	351.809
200598_s_at	HSP90B1	tumor rejection antigen (gp96) 1	3555.11	4050.2	3447.35	2332.68	2506.5	2433.02	1573.07	1987.97	1795.31
200599_s_at	HSP90B1	tumor rejection antigen (gp96) 1	4700.2	4756.79	5089.8	4275.55	4068.94	4294.06	4054.6	4384.15	4252.18
200600_at	MSN	moesin	1233.36	1238.91	1234.71	1387.18	1404.67	1432.88	1742.03	1545.53	1878.19
200601_at	ACTN4	actinin, alpha 4	176.133	154.707	172.103	199.329	188.92	198.742	275.016	299.592	258.033
200602_at	APP	amyloid beta (A4) precursor protein (protease nexin-II, Alzheimer disease)	1578.07	1870.14	1885.72	1241.9	1302.34	1500.13	952.773	890.733	814.82
200603_at	PRKAR1A	protein kinase, cAMP-dependent, regulatory, type I, alpha (tissue specific extinguisher 1)	2648.19	2705.59	2453.16	2324.65	2274.72	2202.85	2877.33	3018.1	4123.98
200604_s_at	PRKAR1A	protein kinase, cAMP-dependent, regulatory, type I, alpha (tissue specific extinguisher 1)	259.953	238.86	251.516	277.53	283.933	287.382	208.256	160.145	148.808
200605_s_at	PRKAR1A	protein kinase, cAMP-dependent, regulatory, type I, alpha (tissue specific extinguisher 1)	2175.31	2104.63	2144.17	2175.31	2134.04	2097.19	2175.31	1967.65	2180.62
200606_at	DSP	desmoplakin	3762.86	4160.06	3899.98	2257.11	2593.38	2570.49	2414.65	2447.73	2555.8
200607_s_at	RAD21	RAD21 homolog (S. pombe)	339.898	354.119	331.368	325.747	340.213	286.175	164.28	157.694	146.237
200608_s_at	RAD21	RAD21 homolog (S. pombe)	1945.8	1845.54	1714.42	2125.95	2097.19	1999.85	2555.8	2629.57	2685.08
200609_s_at	WDR1	WD repeat domain 1	1301.91	1383.81	1359.84	1590.19	1493.97	1518.19	1093.2	852.469	814.1
200610_s_at	NCL	nucleolin	3229.3	3060.97	2651.13	3328.67	3252.65	3385.55	4076.24	4020.79	4665.47
200611_s_at	WDR1	WD repeat domain 1	619	607.447	598.189	686.352	719.303	708.656	547.175	539.904	459.712
200612_s_at	AP2B1	adaptor-related protein complex 2, beta 1 subunit	222.885	273.854	340.985	314.768	308.495	312.29	217.754	221.03	167.324
200613_at	AP2M1	adaptor-related protein complex 2, mu 1 subunit	325.822	320.526	293.274	354.618	392.316	373.91	359.347	391.126	380.841
200614_at	CLTC	clathrin, heavy polypeptide (Hc)	3973.65	3941.7	3955.21	3999.82	4252.18	4181.03	4933.23	4887.89	4798.22
200615_s_at	AP2B1	adaptor-related protein complex 2, beta 1 subunit	191.922	182.386	165.636	181.23	200.217	195.625	133.737	112.045	129.217
200616_s_at	MLEC	KIAA0152	1009.15	1111.62	1153.95	883.438	893.164	880.49	809.016	981.261	917.688
200617_at	MLEC	KIAA0152	155.243	163.254	184.474	158.465	174.971	169.101	165.498	222.597	240.046
200618_at	LASP1	LIM and SH3 protein 1	1143.44	1350.5	1265.66	1369.38	1455.12	1418.82	1036.49	987.011	1007.41
200619_at	SF3B2		453.576	419.15	441.12	501.829	470.844	538.772	535.754	575.061	478.894
200620_at	TMEM59	chromosome 1 open reading frame 8	1854.47	1891.3	1954.29	1409.9	1578.07	1563.34	1575.16	1579.61	1547.69
200621_at	CSRP1	cysteine and glycine-rich protein 1	305.4	275.948	294.831	373.086	329.743	336.682	534.122	373.036	403.89
200622_x_at	CALM3	calmodulin 3 (phosphorylase kinase, delta)	279.936	286.918	269.092	350.049	312.708	320.874	251.597	180.304	166.442
200623_s_at	CALM3	calmodulin 3 (phosphorylase kinase, delta)	133.737	125.025	136.795	212.996	196.707	183.402	264.929	217.432	223.359
200624_s_at	MATR3	matrin 3	1561.56	1484.26	1426.2	1899.17	1810.3	1800.98	1960.49	1903.39	2148.37
200625_s_at	CAP1	CAP, adenylate cyclase-associated protein 1 (yeast)	1470.67	1568.24	1602.23	1683.07	1695.32	1714.42	2056.75	2152.38	1846.92
200626_s_at	MATR3	matrin 3	2429.79	2525.49	2503.17	2713.87	2889.32	2907.17	3669.12	3856.94	3777.64
200627_at	PTGES3	unactive progesterone receptor, 23 kD	4838.43	5039.09	4709.94	5904.51	4592.69	5193.89	4947.83	4718.08	5321.82
200628_s_at	WARS	tryptophanyl-tRNA synthetase	161.721	124.689	169.894	129.734	129.517	138.401	99.4203	96.0219	61.3315
200629_at	WARS	tryptophanyl-tRNA synthetase	361.613	342.82	317.048	232.535	236.18	235.367	255.301	215.364	187.651
200630_x_at	SET	SET translocation (myeloid leukemia-associated)	3439.24	4280.74	4422.02	4076.24	3915.2	4050.2	4363.36	4415.61	4300.91
200631_s_at	SET	SET translocation (myeloid leukemia-associated)	2264.68	2343.8	2402.52	2262.45	2264.68	2290.71	2848.92	2794.62	2662.72
200632_s_at	NDRG1	N-myc downstream regulated gene 1	243.159	238.796	237.536	241.612	239.385	223.212	122.55	75.2062	74.3581
200633_at	UBB	ubiquitin B	5626.97	5332.26	5423.19	6160.85	6419.94	6419.94	5162.09	5332.26	5169.55
200634_at	PFN1	profilin 1	1347.61	1388.17	1365.48	1468.78	1719.61	1452.46	1322.24	1376.63	1149.84
200635_s_at	PTPRF	protein tyrosine phosphatase, receptor type, F	658.164	872.968	1007.41	571.893	517.696	512.077	455.036	800.491	384.602
200636_s_at	PTPRF	protein tyrosine phosphatase, receptor type, F	2519.02	2438.89	2367.96	1767.22	1750.15	1584.63	1013.72	1144.54	955.691
200637_s_at	PTPRF	protein tyrosine phosphatase, receptor type, F	202.805	174.662	221.612	138.918	145.347	138.237	116.587	137.671	95.7582
200638_s_at	YWHAZ	tyrosine 3-monooxygenase/tryptophan 5-monooxygenase activation protein, zeta polypeptide	2303.57	2187.6	2178.61	2604.35	2572.87	2528.62	2826.41	2711.36	2170.6
200639_s_at	YWHAZ	tyrosine 3-monooxygenase/tryptophan 5-monooxygenase activation protein, zeta polypeptide	2724.04	2030.68	1834.12	1925.96	2112.2	1896.1	1410.42	1379.44	1594.07
200640_at	YWHAZ	tyrosine 3-monooxygenase/tryptophan 5-monooxygenase activation protein, zeta polypeptide	2014.22	1994.01	1947.5	2152.38	2234.61	2125.95	1526.38	1520.72	1448.65
200641_s_at	YWHAZ	tyrosine 3-monooxygenase/tryptophan 5-monooxygenase activation protein, zeta polypeptide	1073.81	1046.5	1124.97	1117.75	1195.75	1164.48	930.859	842.136	859.611
200642_at	SOD1	superoxide dismutase 1, soluble (amyotrophic lateral sclerosis 1 (adult))	3169.53	3089.24	3126.93	3611.22	3495.61	3664.09	1967.65	1989.09	1876.52
200643_at	HDLBP	high density lipoprotein binding protein (vigilin)	164.52	154.631	169.557	180.113	160.162	176.421	118.344	106.113	138.995
200644_at	MARCKSL1	MARCKS-like 1	162.53	153.131	127.879	180.932	184.347	161.76	262.913	320.763	277.048
200645_at	GABARAP	GABA(A) receptor-associated protein	1022.47	1046.8	1074.88	1173.68	1227.3	1214.74	1087.64	1042.42	1136.67
200647_x_at	EIF3C /// EIF3CL	eukaryotic translation initiation factor 3, subunit 8, 110kDa	2020.6	2069.95	2003.42	1910.12	1990.19	1990.19	1395.76	1593.11	1407.61
200648_s_at	GLUL	glutamate-ammonia ligase (glutamine synthase)	221.234	185.739	230.806	150.094	142.427	144.014	29.5155	32.193	21.2817
200649_at	NUCB1	nucleobindin 1	54.6951	67.4848	71.2727	58.203	57.8143	60.2775	55.8765	62.505	47.861
200650_s_at	LDHA	lactate dehydrogenase A	5565.54	5847.67	6122.6	5356.26	5597.84	5385.23	5708.7	5456.74	5853.73
200651_at	GNB2L1	guanine nucleotide binding protein (G protein), beta polypeptide 2-like 1	6013.13	6008.14	5792.69	5298.66	5766.03	5321.82	4160.06	3988.75	4068.94
200652_at	SSR2	signal sequence receptor, beta (translocon-associated protein beta)	1679.6	1947.5	2088.39	1897.5	1882.67	1895.01	1100.42	1094.72	1132.31
200653_s_at	CALM1	calmodulin 1 (phosphorylase kinase, delta)	2391.4	2025.26	1942.6	2244.86	2471.73	2469.26	2097.19	2175.31	2224.3
200654_at	P4HB	procollagen-proline, 2-oxoglutarate 4-dioxygenase (proline 4-hydroxylase), beta polypeptide (protein disulfide isomerase; thyroid hormone binding protein p55)	4083.76	4218.62	4211.58	3193.92	3402.82	3356.88	1587.41	2590.88	2530.64
200655_s_at	CALM1	calmodulin 1 (phosphorylase kinase, delta)	2662.72	2728.89	2815	3183.93	3129.71	3374.66	3367.65	3435.21	3102.8
200656_s_at	P4HB	procollagen-proline, 2-oxoglutarate 4-dioxygenase (proline 4-hydroxylase), beta polypeptide (protein disulfide isomerase; thyroid hormone binding protein p55)	1500.13	1342.78	1302.34	1254.26	1073.81	1151.01	682.126	732.094	624.478
200657_at	SLC25A5	solute carrier family 25 (mitochondrial carrier; adenine nucleotide translocator), member 5	3543.44	3641.29	3637.12	3427.37	3534.73	3427.37	3183.93	3001.65	3335.83
200658_s_at	PHB	prohibitin	1872.46	1744.21	1916.15	2095.55	1864.67	1942.6	1061.34	968.613	1012.03
200659_s_at	PHB	prohibitin	392.782	406.084	459.006	470.228	494.879	497.59	613.327	543.721	507.82
200660_at	S100A11	S100 calcium binding protein A11 (calgizzarin)	809.016	810.932	630.478	788.959	790.52	857.81	255.662	211.525	219.852
200661_at	CTSA	protective protein for beta-galactosidase (galactosialidosis)	762.639	798.005	903.306	683.779	708.986	697.585	562.173	502.187	498.912
200662_s_at	TOMM20	translocase of outer mitochondrial membrane 20 homolog (yeast)	3051.89	2984.04	3176.47	3053.87	2852.56	3049.05	2941.39	2693.28	2889.32
200663_at	CD63	CD63 antigen (melanoma 1 antigen)	3468.24	3477.05	3856.94	3115.68	3156.67	3123.15	3762.86	3770.15	4149.81
200664_s_at	DNAJB1	DnaJ (Hsp40) homolog, subfamily B, member 1	118.101	91.7774	90.9955	223.626	207.233	227.992	206.795	150.032	196.07
200665_s_at	SPARC	secreted protein, acidic, cysteine-rich (osteonectin)	2124.37	2290.71	2262.45	1994.01	1773.7	1899.17	1409.9	1571.52	1522.54
200666_s_at	DNAJB1	DnaJ (Hsp40) homolog, subfamily B, member 1	241.696	248.583	243.617	512.077	500.406	504.88	639.37	573.056	603.004
200667_at	UBE2D3	ubiquitin-conjugating enzyme E2D 3 (UBC4/5 homolog, yeast)	947.367	879.453	833.234	1131.78	1100.03	1118.36	1553.79	1514.48	1427.54
200668_s_at	UBE2D3	ubiquitin-conjugating enzyme E2D 3 (UBC4/5 homolog, yeast)	2104.63	1996	1999.85	2653.72	2580.23	2629.57	2671.55	2682.71	3080.78
200669_s_at	UBE2D3	ubiquitin-conjugating enzyme E2D 3 (UBC4/5 homolog, yeast)	1364.69	1363.65	1040.5	1596.24	1382.81	1279.46	1142.97	1229.29	1065.47
200670_at	XBP1	X-box binding protein 1	1306.09	1182.24	1022.47	512.76	583.419	514.709	393.464	343.642	506.258
200672_x_at	SPTBN1	spectrin, beta, non-erythrocytic 1	99.8752	105.011	114.435	102.345	110.859	100.618	71.8377	85.0072	67.0542
200673_at	LAPTM4A	lysosomal-associated protein transmembrane 4 alpha	4223.68	4637.83	4507.09	3770.15	4016.09	3973.65	4620.56	4578.1	5423.19
200674_s_at	RPL32	ribosomal protein L32	4181.03	4061.51	4218.62	3797.01	3870.21	3629.13	5847.67	5811.48	5579.49
200675_at	CD81	CD81 antigen (target of antiproliferative antibody 1)	1992.2	2059.1	2093.3	1602.23	1767.22	1671.67	2005.57	2027.09	2262.45
200676_s_at	UBE2L3	ubiquitin-conjugating enzyme E2L 3	86.5337	85.6473	65.9222	90.1981	81.4579	101.544	58.772	41.8047	60.3021
200677_at	PTTG1IP	pituitary tumor-transforming 1 interacting protein	3057.04	2844.68	3297.13	2247.77	2392.54	2378.25	1863.86	1648.56	1942.6
200678_x_at	GRN	granulin	1101	1116.93	1028.31	702.401	662.75	741.549	619.943	621.537	564.563
200679_x_at	HMGB1	high-mobility group box 1	2136.55	2058.05	1985.7	2515.29	2417.22	2494.77	1312.79	1368.81	1403.86
200680_x_at	HMGB1	high-mobility group box 1	4054.6	4474.7	4322.24	4570.67	4371.64	4280.74	5290.35	5119.51	5290.35
200681_at	GLO1	glyoxalase I	2030.68	1900.63	1930.54	1932.68	2032.58	1905.03	1992.2	1992.2	2328.45
200682_s_at	UBE2L3	ubiquitin-conjugating enzyme E2L 3	1387.18	1331.32	1288.61	1726.88	1571.52	1708.32	957.48	926.819	900.333
200683_s_at	UBE2L3	ubiquitin-conjugating enzyme E2L 3	301.416	267.391	268.789	356.027	351.809	390.029	295.307	201.614	233.741
200684_s_at	UBE2L3	ubiquitin-conjugating enzyme E2L 3	109.812	114.38	124.467	154.473	158.566	161.402	156.445	132.025	169.688
200685_at	SRSF11	splicing factor, arginine/serine-rich 11	424.276	424.397	411.018	412.317	384.484	409.544	394.323	480.629	523.67
200686_s_at	SRSF11	splicing factor, arginine/serine-rich 11	2574.96	2364.28	2055.94	2356.73	2290.71	2069.95	1411.2	1691.17	1571.52
200687_s_at	SF3B3	splicing factor 3b, subunit 3, 130kDa	486.893	448.835	388.768	458.154	451.548	456.491	374.781	344.857	400.943
200688_at	SF3B3	splicing factor 3b, subunit 3, 130kDa	50.8838	56.776	47.289	59.0036	60.8371	55.8955	83.0215	79.2583	83.348
200689_x_at	EEF1G	eukaryotic translation elongation factor 1 gamma	3782.92	4092.28	4174.49	3647.19	3988.75	3659.88	5376.26	5532.02	5181.73
200690_at	HSPA9	heat shock 70kDa protein 9B (mortalin-2)	295.944	275.633	263.635	313.471	270.643	285.688	246.267	295.023	337.985
200691_s_at	HSPA9	heat shock 70kDa protein 9B (mortalin-2)	2697.13	2456.91	2441.43	2224.3	2142.3	2335.11	2152.38	2230.44	2001.72
200692_s_at	HSPA9	heat shock 70kDa protein 9B (mortalin-2)	1565.38	1550.12	1473.47	1496.5	1461.26	1470.67	762.448	761.641	740.182
200693_at	YWHAQ	tyrosine 3-monooxygenase/tryptophan 5-monooxygenase activation protein, theta polypeptide	2770.89	2877.33	2941.39	3379.42	3530.14	3397.79	3547.97	3477.05	3276.88
200694_s_at	DDX24	DEAD (Asp-Glu-Ala-Asp) box polypeptide 24	640.122	650.703	622.877	778.025	731.871	762.448	960.105	877.279	891.889
200695_at	PPP2R1A	protein phosphatase 2 (formerly 2A), regulatory subunit A (PR 65), alpha isoform	65.7275	70.299	77.7884	87.2307	73.8915	93.4596	72.7248	64.616	87.9778
200696_s_at	GSN	gelsolin (amyloidosis, Finnish type)	543.721	533.511	564.65	395.101	366.114	406.084	388.441	287.501	554.263
200697_at	HK1	hexokinase 1	485.783	548.474	488.369	516.909	500.856	548.917	687.682	665.433	439.432
200698_at	KDELR2	KDEL (Lys-Asp-Glu-Leu) endoplasmic reticulum protein retention receptor 2	1765	1755.36	1640.81	1689.98	1761.72	1930.54	1592.3	1435.75	1654.62
200699_at	KDELR2	KDEL (Lys-Asp-Glu-Leu) endoplasmic reticulum protein retention receptor 2	1559.68	1332.76	1362.17	1235.21	1280.08	1390.03	992.255	877.671	1077.33
200700_s_at	KDELR2	KDEL (Lys-Asp-Glu-Leu) endoplasmic reticulum protein retention receptor 2	1406.83	1275.56	1300.67	1145.16	1209.34	1236.47	1185.97	1000.56	1046.8
200701_at	NPC2	Niemann-Pick disease, type C2	2256.03	2436.28	2519.02	2219.14	2394.75	2196.17	2099.64	2159.51	2326.19
200702_s_at	DDX24	DEAD (Asp-Glu-Ala-Asp) box polypeptide 24	227.282	219.341	171.676	190.734	197.442	205.214	311.871	378.68	376.84
200703_at	DYNLL1	dynein, cytoplasmic, light polypeptide 1	2466.3	2319.64	2304.39	3754.68	3364.78	3497.59	3629.13	3367.65	3770.15
200704_at	LITAF	lipopolysaccharide-induced TNF factor	409.048	381.144	377.6	431.609	470.491	451.548	552.629	526.925	507.613
200705_s_at	EEF1B2	eukaryotic translation elongation factor 1 beta 2	4629.52	4294.06	4054.6	4626.23	4174.49	4428.29	3891.27	3803.24	4054.6
200706_s_at	LITAF	lipopolysaccharide-induced TNF factor	346.47	317.768	362.265	426.114	458.347	435.209	292.708	320.492	248.261
200707_at	PRKCSH	protein kinase C substrate 80K-H	52.5629	61.2646	45.4596	46.7781	44.3701	42.1063	23.0504	40.0694	28.4561
200708_at	GOT2	glutamic-oxaloacetic transaminase 2, mitochondrial (aspartate aminotransferase 2)	1001.51	1039.58	1190.67	963.671	1059.07	1074.37	1274.73	1311.09	992.84
200709_at	FKBP1A	FK506 binding protein 1A, 12kDa	421.832	480.183	456.138	542.385	566.824	583.074	830.572	819.707	852.469
200710_at	ACADVL	acyl-Coenzyme A dehydrogenase, very long chain	418.527	455.358	422.643	361.907	420.072	388.942	246.597	251.297	249.409
200711_s_at	SKP1	S-phase kinase-associated protein 1A (p19A)	953.149	963.178	1016.96	1171.9	1105.64	1119.78	1054.81	1001.51	1060.79
200712_s_at	MAPRE1	microtubule-associated protein, RP/EB family, member 1	272.141	221.578	256.323	488.232	495.188	478.794	266.396	206.188	230.632
200713_s_at	MAPRE1	microtubule-associated protein, RP/EB family, member 1	1053.29	1009.38	1059.39	1413.62	1463.78	1372.85	2191.19	2136.55	1925.96
200714_x_at	OS9	amplified in osteosarcoma	346.338	407.335	363.977	261.994	267.018	286.328	460.691	646.754	547.024
200715_x_at	RPL13A	ribosomal protein L13a	3910.5	3669.12	3716.47	3211.21	3331.31	3169.53	3664.09	3702.92	3564.78
200716_x_at	RPL13A	ribosomal protein L13a	6824.17	6173.73	6008.14	6292.89	6202.96	6873.85	6682.86	6419.94	6292.89
200717_x_at	RPL7	ribosomal protein L7	9121.05	9121.05	8460.51	8884.16	9222.95	9267.91	7535.5	7535.5	8182.27
200718_s_at	SKP1	S-phase kinase-associated protein 1A (p19A)	4651.06	5216.8	5393.16	4941.97	5472.66	5290.35	5696.15	5708.7	5950.61
200719_at	SKP1	S-phase kinase-associated protein 1A (p19A)	90.5145	101.171	92.0435	129.025	115.901	115.384	130.852	110.082	107.467
200720_s_at	ACTR1A	ARP1 actin-related protein 1 homolog A, centractin alpha (yeast)	390.627	352.063	364.432	405.467	435.758	403.476	338.981	270.056	343.721
200721_s_at	ACTR1A	ARP1 actin-related protein 1 homolog A, centractin alpha (yeast)	139.675	112.206	135.14	150.638	145.321	156.853	227.194	212.24	221.804
200722_s_at	CAPRIN1	membrane component, chromosome 11, surface marker 1	260.981	243.678	265.613	372.702	398.465	345.882	304.536	175.689	258.884
200723_s_at	CAPRIN1	membrane component, chromosome 11, surface marker 1	1774.67	1721.64	1736.17	2040.98	2169.6	2172.77	2128.65	2003.42	2020.6
200724_at	RPL10	ribosomal protein L10	14.8065	21.2414	13.6432	21.9943	23.6932	15.8105	59.9008	54.7441	52.1332
200725_x_at	RPL10	ribosomal protein L10	3689.45	3973.65	4020.79	4484.8	4394.72	4149.81	5641.76	5490.65	5520.33
200726_at	PPP1CC	protein phosphatase 1, catalytic subunit, gamma isoform	2607.18	2551.48	2588.71	3144.68	3099.79	3193.92	2705.59	2580.23	2560.58
200727_s_at	ACTR2	ARP2 actin-related protein 2 homolog (yeast)	168.243	141.867	184.681	173.96	181.552	159.341	153.5	116.1	156.222
200728_at	ACTR2	ARP2 actin-related protein 2 homolog (yeast)	1933.99	1790.48	1618.83	1825.1	1895.01	1948.8	1239.38	1040.7	1311.09
200729_s_at	ACTR2	ARP2 actin-related protein 2 homolog (yeast)	1540.73	1498.03	1403.16	1594.71	1789.54	1628.3	1722.63	1516.72	2678.88
200730_s_at	PTP4A1	protein tyrosine phosphatase type IVA, member 1	1005.91	926.264	886.302	799.072	819.146	813.449	615.623	608.824	559.083
200731_s_at	PTP4A1	protein tyrosine phosphatase type IVA, member 1	656.746	475.982	488.719	460.084	484.07	469.364	366.28	331.701	397.262
200732_s_at	PTP4A1	protein tyrosine phosphatase type IVA, member 1	1361.74	1335.74	1305.04	1028.31	1047.87	1071.5	1220.61	999.018	881.646
200733_s_at	PTP4A1	protein tyrosine phosphatase type IVA, member 1	1483.36	1627.34	1174.91	1367.11	968.201	1237.09	1153.48	1158.03	1258.03
200734_s_at	ARF3	ADP-ribosylation factor 3	433.341	411.543	357.847	379.455	371.343	378.725	364.607	345.152	386.457
200735_x_at	NACA	nascent-polypeptide-associated complex alpha polypeptide	6665.56	6098.53	5986.56	6173.73	6516.3	6160.85	4348.61	4211.58	3816.28
200736_s_at	GPX1	glutathione peroxidase 1	2340.34	2328.45	2361.9	2460.04	2372.11	2707.7	1854.47	1728.15	1757.02
200737_at	PGK1	phosphoglycerate kinase 1	887.744	1015.96	927.149	1174.91	1071.16	1273.98	884.998	821.603	825.312
200738_s_at	PGK1	phosphoglycerate kinase 1	3941.7	3608.69	3712.13	3899.98	4061.51	3899.98	2438.89	2247.77	2919.86
200739_s_at	SUMO3	SMT3 suppressor of mif two 3 homolog 3 (yeast)	217.36	205.814	201.38	234.548	225.329	238.295	142.982	190.658	148.718
200740_s_at	SUMO3	SMT3 suppressor of mif two 3 homolog 3 (yeast)	1081.38	1071.16	1107.15	1435.22	1412.59	1372.01	1990.19	1948.8	1615.73
200741_s_at	RPS27	ribosomal protein S27 (metallopanstimulin 1)	6047.32	6251.66	6173.73	5811.48	6047.32	5986.56	5055.99	5162.09	5332.26
200742_s_at	TPP1	tripeptidyl peptidase I	140.3	138.639	125.629	121.658	141.181	123.469	107.427	62.913	94.5358
200743_s_at	TPP1	tripeptidyl peptidase I	588.661	641.355	614.174	515.305	538.639	540.845	532.528	496.178	646.925
200744_s_at	GNB1	guanine nucleotide binding protein (G protein), beta polypeptide 1	786.078	684.317	679.674	792.353	760.374	773.645	416.212	395.637	397.792
200745_s_at	GNB1	guanine nucleotide binding protein (G protein), beta polypeptide 1	1216.14	1149.84	1038.87	1129.44	1189.79	1112.05	1617.54	1733.6	1520.72
200746_s_at	GNB1	guanine nucleotide binding protein (G protein), beta polypeptide 1	888.206	890.733	901.072	961.871	955.303	968.613	1249.23	1124.63	789.671
200747_s_at	NUMA1	nuclear mitotic apparatus protein 1	239.649	296.681	293.593	207.233	272.777	249.351	307.013	307.563	236.411
200748_s_at	FTH1	ferritin, heavy polypeptide 1	3095.33	2949.38	3080.78	2958.34	3328.67	2820.64	1641.85	1534.98	1303.09
200749_at	---	RAN, member RAS oncogene family	1242.81	1242.48	1253.09	1438.67	1442.14	1422.24	1436.58	1467.66	1420.16
200750_s_at	RAN	RAN, member RAS oncogene family	4218.62	3777.64	3641.29	4428.29	3846.07	4460.95	1507.63	1454.25	1576.7
200751_s_at	HNRNPC	heterogeneous nuclear ribonucleoprotein C (C1/C2)	2292.35	2128.65	1992.2	2378.25	2132.61	2299.22	1698.27	1486.8	1770.14
200752_s_at	CAPN1	calpain 1, (mu/I) large subunit	76.2481	37.7338	53.0924	39.4418	46.2075	38.8445	21.5775	22.9701	30.997
200753_x_at	SRSF2	splicing factor, arginine/serine-rich 2	1094.72	1074.37	974.511	1345.6	1454.25	1371.23	1703.9	1583.95	1542.9
200754_x_at	SRSF2	splicing factor, arginine/serine-rich 2	2406.23	2607.18	2949.38	2639.79	2877.33	2726.96	2753.4	2753.4	2409.47
200755_s_at	CALU	calumenin	730.637	778.928	846.464	612.188	670.951	632.489	513.359	547.287	517.366
200756_x_at	CALU	calumenin	343.033	324.275	369.179	309.53	335.05	309.388	149.181	115.354	120.122
200757_s_at	CALU	calumenin	1338.44	1451.18	1492.51	1153.48	1277.14	1188.68	1815.29	2256.03	2065.81
200758_s_at	NFE2L1	nuclear factor (erythroid-derived 2)-like 1	844.9	821.603	843.411	566.824	590.553	613.327	265.977	328.536	303.538
200759_x_at	NFE2L1	nuclear factor (erythroid-derived 2)-like 1	1283.69	1308.7	1367.11	710.488	831.265	806.659	882.073	1067.84	793.288
200760_s_at	ARL6IP5	ADP-ribosylation-like factor 6 interacting protein 5	1331.7	1349.47	1458.55	1127.28	1250.38	1174.39	824.85	854.711	937.457
200761_s_at	ARL6IP5	ADP-ribosylation-like factor 6 interacting protein 5	2262.45	2274.72	2409.47	1960.49	1996	2030.68	1079.28	1116.36	989.019
200762_at	DPYSL2	dihydropyrimidinase-like 2	1100.03	1077.33	1096.72	1434.1	1425.77	1450.54	2266.18	2138.18	1972.57
200763_s_at	RPLP1	ribosomal protein, large, P1	6732.24	7304.67	6957.01	6466.03	6481.77	6580.69	6481.77	6873.85	6647.05
200764_s_at	CTNNA1	catenin (cadherin-associated protein), alpha 1, 102kDa	919.382	981.512	978.743	964.22	865.925	944.695	490.454	473.331	431.306
200765_x_at	CTNNA1	catenin (cadherin-associated protein), alpha 1, 102kDa	2083.72	2276.71	2175.31	2069.95	2220.6	2175.31	1852.81	1950.54	1981.88
200766_at	CTSD	cathepsin D (lysosomal aspartyl protease)	86.8843	76.4688	79.0931	59.3993	78.8783	59.1644	110.498	68.4251	89.1484
200767_s_at	FAM120A	chromosome 9 open reading frame 10	156.059	167.355	150.558	142.267	144.979	135.932	134.016	183.489	116.638
200768_s_at	MAT2A	methionine adenosyltransferase II, alpha	1851.76	1856.07	1800.98	1789.54	1637.12	1731.09	2061.3	2085.29	1884.89
200769_s_at	MAT2A	methionine adenosyltransferase II, alpha	80.5126	66.6447	65.523	103.053	118.745	109.197	156.668	96.7066	143.392
200770_s_at	LAMC1	laminin, gamma 1 (formerly LAMB2)	604.059	573.819	556.463	402.414	437.761	424.722	216.306	219.397	229.486
200771_at	LAMC1	laminin, gamma 1 (formerly LAMB2)	1146.29	1464.81	1359.09	947.367	1135.29	953.149	949.502	1079.88	961.623
200772_x_at	PTMA	prothymosin, alpha (gene sequence 28)	4828.09	4933.23	4610.26	5078.3	5309.39	5950.61	3694.44	3870.21	3754.68
200773_x_at	PTMA	prothymosin, alpha (gene sequence 28)	3451.7	3936.91	3941.7	3623.91	4119.13	3547.97	5039.09	5520.33	5039.09
200774_at	FAM120A	chromosome 9 open reading frame 10	2935.38	3102.8	3147.01	2637.78	2711.36	2697.13	2593.38	2811.94	2701.2
200775_s_at	HNRNPK	heterogeneous nuclear ribonucleoprotein K	2922.5	2926.5	3049.05	3102.8	3111.53	3071.01	4083.76	4032.28	3567.54
200776_s_at	BZW1	basic leucine zipper and W2 domains 1	675.643	642.087	654.615	1038.39	958.056	940.828	746.479	648.169	784.401
200777_s_at	BZW1	basic leucine zipper and W2 domains 1	1761.72	1823.63	1836.82	2107.36	2117.33	2059.1	1670.28	1618.83	2063.99
200778_s_at	SEPT2	septin 2	324.096	306.29	309.144	370.397	400.098	385.562	386.946	337.713	373.463
200779_at	ATF4	activating transcription factor 4 (tax-responsive enhancer element B67)	4404.77	3999.82	3684.63	1985.7	1742.03	2003.42	1237.59	1359.84	1194.62
200780_x_at	GNAS	GNAS complex locus	3501.59	3439.24	3416.64	3463.89	3677.45	3416.64	3754.68	3754.68	3211.21
200781_s_at	RPS15A	ribosomal protein S15a	4745.43	4850.75	4977.36	4311.95	4866.08	4474.7	6647.05	6029.44	5932.45
200782_at	ANXA5	annexin A5	1658.97	1580.35	1598.64	1774.67	1854.47	1688.06	2244.86	1915.29	2607.18
200783_s_at	STMN1	stathmin 1/oncoprotein 18	560.01	559.501	598.547	883.809	770.327	835.417	625.105	562.445	390.627
200786_at	PSMB7	proteasome (prosome, macropain) subunit, beta type, 7	2032.58	2018.05	2112.2	1846.92	1869.25	1812.07	1669.24	1597.13	1799.67
200787_s_at	PEA15	phosphoprotein enriched in astrocytes 15	58.155	48.6314	57.4188	66.9563	74.2297	68.2538	43.1936	42.7626	43.4566
200788_s_at	PEA15	phosphoprotein enriched in astrocytes 15	681.6	596.039	616.542	716.631	617.105	668.064	406.462	387.76	386.125
200789_at	ECH1	enoyl Coenzyme A hydratase 1, peroxisomal	278.324	309.976	321.936	419.264	355.615	396.108	286.085	267.018	400.68
200790_at	ODC1	ornithine decarboxylase 1	2065.81	1954.29	1779.02	2718.29	2595.79	2367.96	2582.32	2290.71	2503.17
200791_s_at	IQGAP1	IQ motif containing GTPase activating protein 1	1938.72	1951.75	1896.1	1579.61	1878.19	1541.28	1074.88	1163.29	1102.26
200792_at	XRCC6	thyroid autoantigen 70kDa (Ku antigen)	2433.02	2484.14	2381.72	2600.89	2582.32	2568.15	2471.73	2498.86	2506.5
200793_s_at	ACO2	aconitase 2, mitochondrial	324.483	387.506	383.162	255.411	300.574	283.865	108.677	122.717	97.0652
200794_x_at	DAZAP2	DAZ associated protein 2	1349.47	1348.59	1416.35	1640.81	1729.41	1675.51	2481.87	2420.42	2332.68
200797_s_at	MCL1	myeloid cell leukemia sequence 1 (BCL2-related)	1905.03	2020.6	1951.75	2201	2201	2324.65	1562.24	1533.78	1689.98
200798_x_at	MCL1	myeloid cell leukemia sequence 1 (BCL2-related)	565.729	620.138	650.915	741.073	819.348	740.395	965.418	930.859	1071.5
200799_at	HSPA1A	heat shock 70kDa protein 1A	621.932	619.943	651.865	2879.37	3038.98	2776.28	4016.09	3955.21	3684.63
200800_s_at	HSPA1A /// HSPA1B	heat shock 70kDa protein 1B	405.869	412.133	312.178	1977.26	2326.19	2306.49	897.878	939.043	913.264
200801_x_at	ACTB	actin, beta	4964.58	5181.73	5439.18	5001.01	5119.51	5510.3	5861.66	6145.44	5684.87
200802_at	SARS	seryl-tRNA synthetase	1344.67	1333.62	1309.52	858.13	896.561	918.421	465.586	497.59	448.049
200803_s_at	TMBIM6	testis enhanced gene transcript (BAX inhibitor 1)	2230.44	2345.92	2394.75	1753.73	1770.14	1860.97	1674.46	1592.3	1389.46
200804_at	TMBIM6	testis enhanced gene transcript (BAX inhibitor 1)	3564.78	3346.14	3341.46	2726.96	2844.68	2869.16	1889.55	1794.13	1941.29
200805_at	LMAN2	lectin, mannose-binding 2	1025.29	1132.94	1299.31	873.825	842.375	920.713	356.643	371.275	355.893
200806_s_at	HSPD1	heat shock 60kDa protein 1 (chaperonin)	1954.29	1927.5	1897.5	2015.46	2108.91	1985.7	2234.61	2015.46	1852.81
200807_s_at	HSPD1	heat shock 60kDa protein 1 (chaperonin)	6223.13	6223.13	6516.3	6223.13	7021.04	6336.3	4745.43	4781.02	5309.39
200808_s_at	ZYX	zyxin	76.7481	71.9397	82.5379	66.4087	72.9885	78.2817	69.6146	66.4753	72.6592
200809_x_at	RPL12	ribosomal protein L12	5141.41	4684.43	4684.43	4756.79	4684.43	4651.06	4878.55	4828.09	4766.41
200810_s_at	CIRBP	cold inducible RNA binding protein	907.736	948.854	952.773	819.348	866.657	825.312	960.927	1058.48	977.86
200811_at	CIRBP	cold inducible RNA binding protein	504.387	470.692	471.926	481.902	485.613	480.629	395.779	413.972	360.671
200812_at	CCT7	chaperonin containing TCP1, subunit 7 (eta)	1862.4	1850.07	1774.67	1979.67	1870.14	1976	1264.97	1324.18	1108.41
200813_s_at	PAFAH1B1	platelet-activating factor acetylhydrolase, isoform Ib, alpha subunit 45kDa	209.974	225.636	211.444	240.359	268.925	228.302	196.818	191.983	128.433
200814_at	PSME1	proteasome (prosome, macropain) activator subunit 1 (PA28 alpha)	1054.81	1048.21	985.419	1045.11	1068.67	1047.39	989.219	963.969	839.549
200815_s_at	PAFAH1B1	platelet-activating factor acetylhydrolase, isoform Ib, alpha subunit 45kDa	286.175	307.671	282.423	303.924	305.551	287.033	214.239	230.863	207.649
200816_s_at	PAFAH1B1	platelet-activating factor acetylhydrolase, isoform Ib, alpha subunit 45kDa	850.255	849.907	825.312	853.876	863.569	904.197	747.016	691.494	842.626
200817_x_at	RPS10	ribosomal protein S10	8984.03	8460.51	8815.1	7677.74	8554.17	7614.48	7362.14	7203.22	6873.85
200818_at	ATP5O	ATP synthase, H+ transporting, mitochondrial F1 complex, O subunit (oligomycin sensitivity conferring protein)	2191.19	2202.85	2214.88	2170.6	2196.17	2128.65	2062.48	2172.77	1956.3
200819_s_at	RPS15	ribosomal protein S15	5078.3	5127.95	5134.25	5113	5113	5134.25	5089.8	5153.29	5490.65
200820_at	PSMD8	proteasome (prosome, macropain) 26S subunit, non-ATPase, 8	905.196	909.547	897.268	1108.41	1046.16	1094.72	788.531	691.83	779.818
200821_at	LAMP2	lysosomal-associated membrane protein 2	1773.7	1644.43	1697.01	1688.06	1994.01	1770.14	2319.64	2403.99	2627.06
200822_x_at	TPI1	triosephosphate isomerase 1	2343.8	2251.59	2378.25	2595.79	2519.02	2484.14	2324.65	2304.39	2568.15
200823_x_at	RPL29	ribosomal protein L29	3356.88	3588.02	3677.45	3530.14	3650.53	3360.91	3044.26	2919.86	2642.91
200824_at	GSTP1	glutathione S-transferase pi	1588.92	1848.03	1763.53	1494.76	1481.86	1586.37	807.365	868.809	744.427
200825_s_at	HYOU1	hypoxia up-regulated 1	462.002	524.579	528.179	341.242	377.6	367.063	606.665	680.646	715.514
200826_at	SNRPD2	small nuclear ribonucleoprotein D2 polypeptide 16.5kDa	3284.18	3115.68	3311.22	3608.69	3447.35	3689.45	2794.62	2604.35	2623.81
200827_at	PLOD1	procollagen-lysine 1, 2-oxoglutarate 5-dioxygenase 1	263.801	277.088	297.278	209.974	232.326	224.774	188.597	177.274	150.112
200828_s_at	ZNF207	zinc finger protein 207	1034.92	1030.32	987.699	1278.58	1254.96	1226.69	985.419	1018.73	944.183
200829_x_at	ZNF207	zinc finger protein 207	1237.59	1249.92	1218.01	1298.96	1320.81	1260.17	1860.97	1873.88	1686.97
200830_at	PSMD2	proteasome (prosome, macropain) 26S subunit, non-ATPase, 2	1397.85	1235.92	1185.13	1321.53	1239.38	1342.78	1672.46	1447.41	1600.08
200831_s_at	SCD	stearoyl-CoA desaturase (delta-9-desaturase)	679.674	735.905	754.346	570.551	658.488	617.7	610.05	530.554	513.933
200832_s_at	SCD	stearoyl-CoA desaturase (delta-9-desaturase)	4415.61	5018.21	4911.86	4130.13	4333.31	4394.72	4145.59	4083.76	4474.7
200833_s_at	RAP1B	RAP1B, member of RAS oncogene family	1683.07	1588.28	1586.37	1692.17	1844.05	1758.17	1813.7	1718.4	1848.03
200834_s_at	RPS21	ribosomal protein S21	8460.51	8409.2	8122.53	7659.78	7487.96	7362.14	6292.89	5881.93	6278.32
200835_s_at	MAP4	microtubule-associated protein 4	110.32	97.3267	94.5358	90.6147	77.8565	89.9493	48.2163	104.412	95.895
200836_s_at	MAP4	microtubule-associated protein 4	70.0166	56.4119	68.219	55.8093	86.7849	66.3348	156.947	135.442	132.391
200837_at	BCAP31	B-cell receptor-associated protein 31	1821.25	1841.67	2035.76	1705.31	1765.98	1753.73	1655.32	1631.37	1634.68
200838_at	CTSB	cathepsin B	1247.55	1249.23	1196.99	968.201	989.219	982.776	701.084	647.543	674.6
200839_s_at	CTSB	cathepsin B	2079.07	1987.97	2010.02	1651.27	1671.67	1713.61	1616.54	1712.06	1716.03
200840_at	KARS	lysyl-tRNA synthetase	3846.07	3891.27	3827.14	3659.88	3747.53	3602.77	3766.79	3747.53	3623.91
200841_s_at	EPRS	glutamyl-prolyl-tRNA synthetase	253.186	239.649	200.536	127.336	130.597	112.001	81.6466	76.268	79.1792
200842_s_at	EPRS	glutamyl-prolyl-tRNA synthetase	2058.05	2257.11	1927.5	1339.97	1325.93	1291.53	863.086	1352.75	1153.48
200843_s_at	EPRS	glutamyl-prolyl-tRNA synthetase	1768.77	1800.98	1768.77	1189.79	1269.99	1261.1	566.016	507.207	642.354
200844_s_at	PRDX6	peroxiredoxin 6	1602.23	1456.03	1783.38	1593.11	1802.78	1516.72	2156.38	2072.5	1891.3
200845_s_at	PRDX6	peroxiredoxin 6	1721.64	1683.59	1718.4	1851.76	1816.56	1831.78	2125.95	2132.61	1909.16
200846_s_at	PPP1CA	protein phosphatase 1, catalytic subunit, alpha isoform	613.629	644.878	626.974	772.427	813.642	746.479	578.524	524.001	425.828
200847_s_at	TMEM66	hypothetical protein MGC8721	2008.68	1958.91	1922.92	1937.73	1778.43	2048.52	2276.71	2266.18	2303.57
200848_at	AHCYL1	S-adenosylhomocysteine hydrolase-like 1	454.666	449.319	476.812	456.974	473.431	475.179	646.274	858.303	699.874
200849_s_at	AHCYL1	S-adenosylhomocysteine hydrolase-like 1	772.427	785.546	913.264	784.017	792.579	801.736	359.8	422.088	260.31
200850_s_at	AHCYL1	S-adenosylhomocysteine hydrolase-like 1	1385.28	1544.05	1546.43	1427.54	1489.5	1479.91	739.195	753.842	758.811
200851_s_at	KIAA0174	KIAA0174 gene product	1026.35	1057.64	946.208	913.264	844.539	919.852	931.343	1046.16	1080.96
200852_x_at	GNB2	guanine nucleotide binding protein (G protein), beta polypeptide 2	362.645	318.609	269.185	406.757	347.073	423.122	189.105	185.992	173.089
200853_at	H2AFZ	H2A histone family, member Z	4300.91	4438.4	4404.77	5281.55	4838.43	5174.54	4119.13	3958.83	4032.28
200854_at	NCOR1	nuclear receptor co-repressor 1	224.621	230.961	215.282	245.514	255.376	241.094	273.345	274.267	322.44
200855_at	NCOR1	nuclear receptor co-repressor 1	110.743	101.157	121.38	92.5445	117.157	97.7244	144.482	102.669	107.613
200856_x_at	NCOR1	nuclear receptor co-repressor 1	106.143	105.03	112.601	120.082	129.382	117.789	155.172	156.629	192.579
200857_s_at	NCOR1	nuclear receptor co-repressor 1	111.426	127.336	114.326	120.757	123.599	113.266	86.5137	88.3007	97.0827
200858_s_at	RPS8	ribosomal protein S8	5472.66	5626.97	5376.26	6647.05	5668.6	6145.44	6013.13	6202.96	6824.17
200859_x_at	FLNA	filamin A, alpha (actin binding protein 280)	291.083	298.206	334.312	355.115	314.22	327.358	390.903	396.97	334.784
200860_s_at	CNOT1	CCR4-NOT transcription complex, subunit 1	987.286	1016.52	993.071	957.175	974.063	968.91	742.475	790.52	807.365
200861_at	CNOT1	CCR4-NOT transcription complex, subunit 1	61.7286	52.8166	75.3478	66.4487	65.7058	61.6906	147.602	168.004	102.377
200862_at	DHCR24	24-dehydrocholesterol reductase	2779.84	2935.38	2926.5	2539.99	2538.3	2604.35	2651.13	2539.99	2620.55
200863_s_at	RAB11A	RAB11A, member RAS oncogene family	1102.26	1096.72	1070.1	1209.7	1265.66	1187.33	1320.37	1374.25	1368.81
200864_s_at	RAB11A	RAB11A, member RAS oncogene family	385.81	329.285	302.002	497.59	450.457	441.12	412.583	417.453	530.278
200866_s_at	PSAP	prosaposin (variant Gaucher disease and variant metachromatic leukodystrophy)	887.051	1012.45	1048.21	675.418	686.352	682.126	728.03	832.733	883.809
200867_at	RNF114	zinc finger protein 313	422.088	395.779	384.85	467.068	422.397	431.475	446.976	368.777	358.918
200868_s_at	RNF114	zinc finger protein 313	420.472	434.533	421.129	460.532	456.76	466.95	414.254	337.883	380.374
200869_at	RPL18A /// RPL18AP3	ribosomal protein L18a	5221.25	4766.41	5055.99	5986.56	5268.98	5641.76	5541.04	5403.01	5174.54
200870_at	STRAP	serine/threonine kinase receptor associated protein	2199.13	2101.61	2072.5	2361.9	2304.39	2226.34	2632.91	2453.16	2388.93
200871_s_at	PSAP	prosaposin (variant Gaucher disease and variant metachromatic leukodystrophy)	2912.22	2953.91	3118.73	2352.59	2259.82	2345.92	2811.94	3049.05	2682.71
200872_at	S100A10	S100 calcium binding protein A10 (annexin II ligand, calpactin I, light polypeptide (p11))	3766.79	3261.27	3331.31	4333.31	3891.27	4814.01	3095.33	3060.97	3095.33
200873_s_at	CCT8	chaperonin containing TCP1, subunit 8 (theta)	2979.06	2651.13	2582.32	3044.26	2703.65	2919.86	2427.89	2343.8	2292.35
200874_s_at	NOP56	nucleolar protein 5A (56kDa with KKE/D repeat)	424.988	436.494	420.472	329.856	331.121	331.459	209.144	236.06	237.977
200875_s_at	NOP56	nucleolar protein 5A (56kDa with KKE/D repeat)	2402.52	2466.3	2512.92	2417.22	2345.92	2246.39	1197.49	1313.91	1198.18
200876_s_at	PSMB1	proteasome (prosome, macropain) subunit, beta type, 1	3044.26	3049.05	3152.19	3008.73	3041.78	2998.23	3089.24	2938.99	3134.71
200877_at	CCT4	chaperonin containing TCP1, subunit 4 (delta)	1846.92	1728.15	1782.08	1845.54	1800.98	1845.54	2150.72	2101.61	2142.3
200878_at	EPAS1	endothelial PAS domain protein 1	1187.33	1220.61	1211.17	1003.49	1017.68	1048.21	946.208	895.862	905.623
200880_at	DNAJA1		632.903	676.058	701.084	1239.38	1181	1311.09	1420.16	1367.11	1050.89
200881_s_at	DNAJA1	DnaJ (Hsp40) homolog, subfamily A, member 1	1421.2	1234.22	1304.03	2525.49	2309.04	2600.89	1474.69	1495.83	1562.24
200882_s_at	PSMD4	proteasome (prosome, macropain) 26S subunit, non-ATPase, 4	1153.15	1133.77	1143.44	1280.58	1149.19	1244.79	778.928	743.917	795.528
200883_at	UQCRC2	ubiquinol-cytochrome c reductase core protein II	1018.25	1034.34	1081.38	1090.94	1151.01	1134.52	606.152	577.618	770.69
200884_at	CKB	creatine kinase, brain	82.4929	74.1827	71.5854	103.549	96.9557	134.492	90.2987	133.155	93.5876
200885_at	RHOC	ras homolog gene family, member C	437.251	554.263	468.014	589.221	510.003	656.038	354.52	330.276	298.357
200886_s_at	PGAM1	phosphoglycerate mutase 1 (brain)	2958.34	3272.09	2718.29	2852.56	3137.7	2797.25	3156.67	2979.06	3677.45
200887_s_at	STAT1	signal transducer and activator of transcription 1, 91kDa	584.374	545.407	520.815	520.155	526.5	503.005	522.303	477.443	583.243
200888_s_at	RPL23	ribosomal protein L23	3303.24	3233.66	3335.83	3689.45	3501.59	3564.78	4850.75	4964.58	5216.8
200889_s_at	SSR1	signal sequence receptor, alpha (translocon-associated protein alpha)	1088.23	1046.16	1124.63	889.211	942.325	940.29	643.066	643.487	895.457
200890_s_at	SSR1	signal sequence receptor, alpha (translocon-associated protein alpha)	528.992	486.405	525.874	443.393	501.181	457.344	285.827	294.632	369.313
200891_s_at	SSR1	signal sequence receptor, alpha (translocon-associated protein alpha)	3456.81	3065.19	2776.28	2665.38	2639.79	2768.82	2689.91	2791.36	2593.38
200892_s_at	TRA2B	splicing factor, arginine/serine-rich 10 (transformer 2 homolog, Drosophila)	1371.23	1312.79	1229.88	1492.51	1562.24	1508.17	2315.76	2021.88	2565.01
200893_at	TRA2B	splicing factor, arginine/serine-rich 10 (transformer 2 homolog, Drosophila)	2961.19	2721.82	2627.06	3129.71	3044.26	3176.47	2391.4	2425.01	3199.03
200894_s_at	FKBP4	FK506 binding protein 4, 59kDa	150.638	169.645	167.959	212.176	199.384	203.259	159.608	143.115	154.898
200895_s_at	FKBP4	FK506 binding protein 4, 59kDa	248.743	200.386	195.765	339.898	391.126	361.04	334.491	372.309	356.203
200896_x_at	HDGF	hepatoma-derived growth factor (high-mobility group protein 1-like)	1049.49	1005.34	799.271	789.671	735.905	778.928	627.887	668.358	727.133
200897_s_at	PALLD	palladin	786.551	748.614	725.681	606.965	628.511	592.094	995.732	907.138	827.996
200898_s_at	MGEA5	meningioma expressed antigen 5 (hyaluronidase)	130.028	132.419	144.294	137.695	157.443	141.549	95.3568	87.8789	92.767
200899_s_at	MGEA5	meningioma expressed antigen 5 (hyaluronidase)	880.935	937.07	855.015	809.016	912.758	876.391	821.278	803.496	850.487
200900_s_at	M6PR	mannose-6-phosphate receptor (cation dependent)	638.601	565.012	495.533	418.236	507.613	467.068	234.942	209.119	276.642
200901_s_at	M6PR	mannose-6-phosphate receptor (cation dependent)	821.89	856.906	916.787	729.591	721.942	743.917	720.135	694.258	784.017
200902_at	SEP15	15 kDa selenoprotein	1745.33	1519.56	1665.99	1807.29	1795.31	1738.91	1578.07	1509.08	1833.25
200903_s_at	AHCY	S-adenosylhomocysteine hydrolase	1015.56	1045.11	1081.84	1025.68	992.459	999.715	1316.29	1228.15	1272.41
200904_at	HLA-E	major histocompatibility complex, class I, E	196.315	208.929	262.529	152.558	182.842	189.321	188.145	225.361	145.455
200905_x_at	HLA-E	major histocompatibility complex, class I, E	1518.19	1801.87	1960.49	1460.37	1313.46	1580.35	1145.75	1146.89	1021.1
200906_s_at	PALLD	palladin	138.386	187.444	157.15	128.659	141.138	110.567	123.509	162.435	143.44
200907_s_at	PALLD	palladin	494.12	526.008	585.467	411.436	441.734	443.864	394.15	376.944	366.459
200908_s_at	RPLP2		23.4805	30.6251	21.3017	36.8929	24.4368	34.6485	197.34	183.099	132.025
200909_s_at	RPLP2	ribosomal protein, large P2	8092.6	6957.01	7142.9	9019.28	7411.68	8984.03	5415.18	5684.87	5541.04
200910_at	CCT3	chaperonin containing TCP1, subunit 3 (gamma)	2276.71	2288.43	2244.86	2481.87	2441.43	2580.23	1590.19	1582.53	1393.01
200911_s_at	TACC1	transforming, acidic coiled-coil containing protein 1	628.101	713.314	757.777	749.412	808.337	755.346	1014.22	968.201	853.186
200912_s_at	EIF4A2	eukaryotic translation initiation factor 4A, isoform 2	4050.2	4130.13	3936.91	3517.64	3486.95	3571.98	3641.29	3669.12	3486.95
200913_at	PPM1G	protein phosphatase 1G (formerly 2C), magnesium-dependent, gamma isoform	418.636	419.664	504.387	469.865	483.715	492.197	326.685	314.999	260.719
200914_x_at	KTN1	kinectin 1 (kinesin receptor)	1911.22	1922.92	1795.31	1614.27	1598.64	1412.59	1261.83	1765	1395.76
200915_x_at	KTN1	thioredoxin domain containing 7 (protein disulfide isomerase)	3144.68	3199.03	3328.67	2509.61	2791.36	2724.04	2915.85	3211.21	3001.65
200916_at	TAGLN2	transgelin 2	1752.55	1778.43	1716.03	1922.92	1981.88	1938.72	1393.01	1508.17	2544.61
200917_s_at	SRPR	signal recognition particle receptor ('docking protein')	44.3297	38.3316	42.4411	37.4304	33.2887	36.1154	73.6168	74.789	58.3121
200918_s_at	SRPR	signal recognition particle receptor ('docking protein')	344.116	297.691	360.671	263.436	307.622	276.718	389.168	378.798	399.144
200919_at	PHC2	polyhomeotic-like 2 (Drosophila)	322.392	309.617	326.072	320.763	275.308	322.44	451.707	679.301	414.852
200920_s_at	BTG1	B-cell translocation gene 1, anti-proliferative	250.323	226.123	258.342	180.448	174.648	181.631	147.566	143.194	91.3978
200921_s_at	BTG1	B-cell translocation gene 1, anti-proliferative	465.736	440.861	395.324	356.261	345.436	356.027	276.77	192.271	313.229
200922_at	KDELR1	KDEL (Lys-Asp-Glu-Leu) endoplasmic reticulum protein retention receptor 1	170.474	172.224	204.747	158.271	174.217	177.053	143.755	125.873	150.959
200923_at	LGALS3BP	lectin, galactoside-binding, soluble, 3 binding protein	1342.78	1422.24	1462.42	914.891	802.599	957.878	715.514	715.514	665.204
200924_s_at	SLC3A2	solute carrier family 3 (activators of dibasic and neutral amino acid transport), member 2	2479.68	2496.65	2460.04	1238.91	1300.67	1197.49	788.828	802.054	890.562
200925_at	COX6A1	cytochrome c oxidase subunit VIa polypeptide 1	5321.82	5465.19	5162.09	4620.56	4598.41	4548.18	2776.28	3126.93	2539.99
200926_at	RPS23	ribosomal protein S23	10377.7	9783.98	9783.98	10377.7	10377.7	10377.7	8507.6	8460.51	8330.12
200927_s_at	RAB14	RAB14, member RAS oncogene family	505.416	529.348	554.263	574.417	581.434	581.732	667.639	594.076	643.066
200929_at	TMED10	transmembrane trafficking protein	1826.34	1937.73	2058.05	1328.91	1505.81	1446.89	1091.77	945.046	976.606
200931_s_at	VCL	vinculin	1158.91	1254.26	1327.38	1351.35	1479.31	1407.61	2202.85	2352.59	2313.99
200932_s_at	DCTN2	dynactin 2 (p50)	824.099	794.153	709.819	705.021	726.053	716.093	790.52	815.455	1070.1
200933_x_at	RPS4X	ribosomal protein S4, X-linked	5456.74	6202.96	6145.44	5456.74	6362.47	6047.32	4911.86	4684.43	4620.56
200934_at	DEK	DEK oncogene (DNA binding)	2544.61	2627.06	2553.65	2922.5	2989.8	2926.5	4484.8	4404.77	4394.72
200935_at	CALR	calreticulin	96.797	96.0622	103.381	93.4123	98.4038	92.571	97.109	86.9161	85.544
200936_at	RPL8	ribosomal protein L8	6516.3	5134.25	5456.74	7275.84	5744.08	6753.63	4665.47	4507.09	4578.1
200937_s_at	RPL5	ribosomal protein L5	5181.73	5376.26	4729.71	5950.61	4496.96	5153.29	4756.79	4911.86	5134.25
200940_s_at	RERE	arginine-glutamic acid dipeptide (RE) repeats	115.946	125.444	124.689	135.028	135.35	123.879	148.672	173.089	180.128
200941_at	HSBP1	heat shock factor binding protein 1	478.496	443.086	499.534	433.341	405.068	445.044	226.311	204.157	227.635
200942_s_at	HSBP1	heat shock factor binding protein 1	903.573	921.02	953.46	810.09	847.547	883.809	602.385	575.691	492.116
200943_at	HMGN1	high-mobility group nucleosome binding domain 1	2580.23	2830.57	2931.89	2989.8	2998.23	2889.32	4333.31	4114.32	4629.52
200944_s_at	HMGN1	high-mobility group nucleosome binding domain 1	3397.79	3152.19	2979.06	3430.48	3211.21	3370.66	4384.15	4311.95	4160.06
200945_s_at	SEC31A	SEC31-like 1 (S. cerevisiae)	637.757	626.419	587.941	660.791	672.706	685.369	662.75	606.665	541.663
200946_x_at	GLUD1	glutamate dehydrogenase 1	363.774	308.817	292.288	367.127	352.892	351.253	329.622	318.288	312.708
200947_s_at	GLUD1	glutamate dehydrogenase 1	492.197	473.592	447.782	434.684	500.983	439.739	533.881	501.978	534.455
200948_at	MLF2	myeloid leukemia factor 2	139.309	106.985	106.364	115.794	124.221	127.463	114.503	108.61	106.931
200949_x_at	RPS20	ribosomal protein S20	4149.81	3816.28	4044.28	3973.65	3777.64	3958.83	4009.52	3948.63	3973.65
200950_at	ARPC1A	actin related protein 2/3 complex, subunit 1A, 41kDa	1071.5	1018.25	1036.49	1243.59	1168.73	1198.18	844.9	758.569	833.234
200951_s_at	CCND2	cyclin D2	70.0076	61.2144	60.1016	56.8378	61.2742	66.4638	42.683	40.4787	36.7527
200953_s_at	CCND2	cyclin D2	1241.06	1273.98	1282.45	773.394	748.134	763.107	628.275	702.136	512.077
200954_at	ATP6V0C	ATPase, H+ transporting, lysosomal 16kDa, V0 subunit c	210.096	203.914	237.087	232.577	274.103	225.361	163.357	125.924	118.518
200955_at	IMMT	inner membrane protein, mitochondrial (mitofilin)	1239.38	1137.42	1171.17	1227.3	1059.87	1168.3	862	902.005	772.705
200956_s_at	SSRP1	structure specific recognition protein 1	718.837	760.946	727.34	703.126	709.685	743.596	365.526	383.445	292.919
200957_s_at	SSRP1	structure specific recognition protein 1	942.7	904.197	923.522	916.49	984.274	963.671	714.559	692.938	727.34
200958_s_at	SDCBP	syndecan binding protein (syntenin)	1473.47	1372.01	1336.36	1828.15	1871.6	1761.72	1565.38	1510	1496.5
200959_at	FUS	fusion (involved in t(12;16) in malignant liposarcoma)	1837.99	1863.86	1873.88	2123.42	2043.16	2052.95	885.212	940.828	931.75
200960_x_at	CLTA	clathrin, light polypeptide (Lca)	1876.52	1854.47	1845.54	1763.53	1799.67	1821.25	1560.62	1393.01	1093.89
200961_at	SEPHS2	selenophosphate synthetase 2	352.65	340.327	341.802	378.868	323.223	397.586	262.091	257.075	352.371
200962_at	RPL31	ribosomal protein L31	86.34	83.4967	99.8377	70.7219	66.1988	78.7925	139.809	112.729	107.929
200963_x_at	RPL31	ribosomal protein L31	7304.67	7105.72	6753.63	6580.69	7304.67	7411.68	6362.47	6516.3	6336.3
200964_at	UBA1	ubiquitin-activating enzyme E1 (A1S9T and BN75 temperature sensitivity complementing)	239.053	221.288	220.625	219.878	225.247	202.502	153.08	233.903	206.622
200965_s_at	ABLIM1	actin binding LIM protein 1	417.453	404.031	408.798	502.187	487.345	512.549	386.778	407.978	349.687
200966_x_at	ALDOA	aldolase A, fructose-bisphosphate	2403.99	2381.72	2444.68	2593.38	2590.88	2449.35	2697.13	2797.25	2398.18
200967_at	PPIB	peptidylprolyl isomerase B (cyclophilin B)	3364.78	3994.01	4061.51	3001.65	3594.09	3152.19	1976	2050.93	1870.14
200968_s_at	PPIB	peptidylprolyl isomerase B (cyclophilin B)	3322.57	3463.89	3797.01	2570.49	2749.7	2741.81	1488.88	1564.27	1400.39
200969_at	SERP1	stress-associated endoplasmic reticulum protein 1	374.735	369.819	344.437	479.874	406.462	450.942	595.201	625.792	530.897
200970_s_at	SERP1	stress-associated endoplasmic reticulum protein 1	365.846	320.658	264.556	377.783	384.431	338.169	272.777	291.962	438.055
200971_s_at	SERP1	stress-associated endoplasmic reticulum protein 1	806.884	818.86	796.238	900.333	887.469	897.268	1643.21	1257.71	1277.79
200972_at	TSPAN3	transmembrane 4 superfamily member 8	1873.88	1537.43	1639.38	1382.81	1482.73	1564.27	1363.65	1541.28	1430.8
200973_s_at	TSPAN3	transmembrane 4 superfamily member 8	699.766	684.883	742.084	641.852	624.478	672.392	594.613	518.382	585.217
200974_at	ACTA2	actin, alpha 2, smooth muscle, aorta	58.1215	54.9036	54.3271	44.1063	40.4156	48.369	25.7967	24.7348	18.6793
200975_at	PPT1	palmitoyl-protein thioesterase 1 (ceroid-lipofuscinosis, neuronal 1, infantile)	2369.57	2425.01	2496.65	1981.88	2243.14	2154.17	1306.09	1251.36	1555.09
200976_s_at	TAX1BP1	Tax1 (human T-cell leukemia virus type I) binding protein 1	974.848	996.62	999.018	827.199	814.1	833.234	688.482	807.623	640.818
200977_s_at	TAX1BP1	Tax1 (human T-cell leukemia virus type I) binding protein 1	816.191	804.192	768.395	687.682	667.639	712.877	705.195	792.821	645.618
200978_at	MDH1	malate dehydrogenase 1, NAD (soluble)	2547.9	2492.3	2456.91	2489.63	2303.57	2402.52	1835.7	2402.52	2136.55
200979_at	PDHA1	FLJ16518 protein	104.412	125.501	136.137	129.714	145.933	130.213	101.236	106.044	100.279
200980_s_at	PDHA1	pyruvate dehydrogenase (lipoamide) alpha 1	967.839	1041.17	1057.64	980.311	1083.91	937.07	883.438	941.975	751.151
200981_x_at	GNAS	GNAS complex locus	3370.66	3005.42	2973.6	3341.46	3559.9	3322.57	2865.24	3031.37	3193.92
200982_s_at	ANXA6	annexin A6	220.046	212.515	225.843	338.071	332.341	343.261	326.582	389.837	398.281
200983_x_at	CD59	CD59 antigen p18-20 (antigen identified by monoclonal antibodies 16.3A5, EJ16, EJ30, EL32 and G344)	1641.85	1587.41	1713.61	1424.3	1626.36	1529.32	1818.4	1559.68	1957.93
200984_s_at	CD59	CD59 antigen p18-20 (antigen identified by monoclonal antibodies 16.3A5, EJ16, EJ30, EL32 and G344)	1196.33	1148.55	1298.96	1181.35	1288.61	1234.71	1047.87	891.889	1045.3
200985_s_at	CD59	CD59 antigen p18-20 (antigen identified by monoclonal antibodies 16.3A5, EJ16, EJ30, EL32 and G344)	1618.83	1624.99	1891.3	1545.53	1702.48	1635.66	1493.97	1538.69	1674.46
200987_x_at	PSME3	proteasome (prosome, macropain) activator subunit 3 (PA28 gamma; Ki)	450.807	413.734	423.122	444.466	418.997	457.665	496.118	449.689	457.765
200988_s_at	PSME3	proteasome (prosome, macropain) activator subunit 3 (PA28 gamma; Ki)	85.3843	106.213	93.2696	108.591	97.9627	81.1421	128.93	138.725	109.976
200989_at	HIF1A	hypoxia-inducible factor 1, alpha subunit (basic helix-loop-helix transcription factor)	3547.97	3594.09	3409.78	3948.63	4009.52	3870.21	5626.97	5904.51	6145.44
200990_at	TRIM28	tripartite motif-containing 28	259.346	273.906	270.754	294.564	295.521	273.08	309.686	236.347	277.403
200991_s_at	SNX17	sorting nexin 17	368.84	311.24	303.423	345.022	336.75	351.809	406.391	399.988	416.686
200992_at	IPO7	importin 7	1242.48	1168.73	1068.97	1077.74	1136.67	1059.07	1721.64	1698.27	2036.89
200993_at	IPO7	importin 7	1435.75	1413.62	1320.81	1347.61	1374.25	1349.47	1456.03	1407.61	1355.57
200994_at	IPO7	Importin 7	1389.46	1339.97	1246.82	1285.91	1410.42	1325.93	1250.38	1345.6	1493.97
200995_at	IPO7	Importin 7	601.608	604.244	621.212	625.531	630.313	578.935	946.528	1013.36	1088.99
200996_at	ACTR3	ARP3 actin-related protein 3 homolog (yeast)	1558.58	1501.6	1479.31	1647.52	1604.78	1653.5	1856.07	1729.8	1722.63
200997_at	RBM14 /// RBM4	RNA binding motif protein 4	582.204	533.34	544.954	630.313	565.729	591.01	607.447	534.606	534.122
200998_s_at	CKAP4	cytoskeleton-associated protein 4	457.219	521.362	641.355	294.902	329.011	327.503	386.665	498.275	347.206
200999_s_at	CKAP4	cytoskeleton-associated protein 4	1802.78	1851.76	1742.03	1306.72	1301.91	1290.91	1296.93	1445.69	1705.31
201000_at	AARS	alanyl-tRNA synthetase	1146.89	1313.46	1059.07	626.186	598.135	639.581	678.69	685.779	705.021
201001_s_at	TMEM189-UBE2V1 /// UBE2V1	ubiquitin-conjugating enzyme E2 variant 1	397.864	367.395	412.899	512.882	452.666	482.156	529.641	458.154	446.896
201002_s_at	TMEM189-UBE2V1 /// UBE2V1	ubiquitin-conjugating enzyme E2 variant 1	797.228	849.475	849.475	975.897	873.376	1052.7	823.377	858.736	742.084
201003_x_at	RNPEP /// TMEM189 /// TMEM189-UBE2V1 /// UBE2V1		397.188	372.575	387.082	362.809	419.15	368.84	222.597	174.494	322.14
201004_at	SSR4	signal sequence receptor, delta (translocon-associated protein delta)	2201	2212.92	2352.59	2207.43	2205.46	2262.45	2117.33	2115.97	2134.04
201005_at	CD9	CD9 antigen (p24)	4076.24	4136.71	4230.91	2941.39	3095.33	3057.04	1620.3	1641.85	1476.32
201007_at	HADHB	hydroxyacyl-Coenzyme A dehydrogenase/3-ketoacyl-Coenzyme A thiolase/enoyl-Coenzyme A hydratase (trifunctional protein), beta subunit	1322.86	1355.57	1314.59	1277.14	1335.74	1308.7	1057.99	959.85	1073.5
201008_s_at	TXNIP	thioredoxin interacting protein	236.06	276.357	258.492	115.384	146.525	106.095	100.15	128.866	130.355
201009_s_at	TXNIP	thioredoxin interacting protein	326.479	363.416	280.489	215.364	202.392	187.689	209.993	211.935	234.253
201010_s_at	TXNIP	thioredoxin interacting protein	886.721	1051.4	1057.99	573.234	554.37	576.334	733.588	723.052	704.563
201011_at	RPN1	ribophorin I	1798.1	1925.96	1977.26	1584.63	1684.93	1601.64	1395.12	1337.78	1193.51
201012_at	ANXA1	annexin A1	2844.68	2915.85	3005.42	2811.94	2617.17	2929.78	2107.36	2299.22	1968.82
201013_s_at	PAICS	phosphoribosylaminoimidazole carboxylase, phosphoribosylaminoimidazole succinocarboxamide synthetase	1667.87	1772.41	1807.29	1699.87	1933.99	1726.88	1921.28	2028.71	2072.5
201014_s_at	PAICS	phosphoribosylaminoimidazole carboxylase, phosphoribosylaminoimidazole succinocarboxamide synthetase	910.688	890.361	952.477	1071.5	1083.12	1088.99	990.06	866.827	837.083
201015_s_at	JUP	junction plakoglobin	307.408	313.991	322.991	160.484	162.567	170.383	142.117	134.125	160.095
201016_at	EIF1AX	eukaryotic translation initiation factor 1A, X-linked	577.052	508.567	426.114	816.191	659.063	722.216	643.487	601.608	676.837
201017_at	EIF1AX	eukaryotic translation initiation factor 1A, X-linked	230.451	214.911	201.196	237.236	246.165	222.316	290.246	275.016	275.681
201018_at	EIF1AX	eukaryotic translation initiation factor 1A, X-linked	355.576	355.893	319.529	393.265	384.602	386.665	503.497	504.175	507.053
201019_s_at	EIF1AX	eukaryotic translation initiation factor 1A, X-linked	1326.42	1355.02	1195.17	1709.04	1668.63	1825.1	1228.15	1361.74	1692.17
201020_at	YWHAH	tyrosine 3-monooxygenase/tryptophan 5-monooxygenase activation protein, eta polypeptide	484.07	504.387	602.175	731.002	722.631	687.682	429.31	408.648	432.799
201021_s_at	DSTN	destrin (actin depolymerizing factor)	2059.1	1867.3	1737.82	2161.66	2093.3	2093.3	1579.61	1455.12	1514.78
201022_s_at	DSTN	destrin (actin depolymerizing factor)	3507.37	3360.91	3367.65	3567.54	3647.19	3534.73	3602.77	3356.88	3891.27
201023_at	TAF7	TAF7 RNA polymerase II, TATA box binding protein (TBP)-associated factor, 55kDa	969.968	944.183	895.457	1053.29	1097.91	1088.23	1683.59	1732.9	1773.7
201024_x_at	EIF5B	eukaryotic translation initiation factor 5B	1109.53	1175.35	1238.91	1294.49	1205.58	1283.69	993.071	1036.49	903.199
201025_at	EIF5B	eukaryotic translation initiation factor 5B	196.853	197.074	200.282	266.943	267.869	260.917	277.291	280.671	260.981
201026_at	EIF5B		162.914	128	106.299	162.047	164.963	135.35	352.063	497.38	424.033
201027_s_at	EIF5B	eukaryotic translation initiation factor 5B	331.459	345.152	296.947	501.31	369.313	458.792	274.652	311.813	283.644
201028_s_at	CD99	CD99 antigen	347.887	288.102	304.099	285.297	269.787	303.688	192.123	165.399	240.639
201029_s_at	CD99	CD99 antigen	970.426	900.333	1033.72	766.418	827.763	790.72	1050.02	980.953	1037.44
201030_x_at	LDHB	lactate dehydrogenase B	3930.89	3664.09	3702.92	3762.86	3910.5	3816.28	3747.53	3816.28	3250.26
201031_s_at	HNRNPH1	heterogeneous nuclear ribonucleoprotein H1 (H)	4068.94	4270.6	4050.2	4637.83	4181.03	4992.83	4340.35	4333.31	4887.89
201032_at	BLCAP	bladder cancer associated protein	705.195	692.099	728.974	450.155	441.2	480.773	528.179	551.67	562.529
201033_x_at	RPLP0	ribosomal protein, large, P0	5465.19	5055.99	5403.01	5039.09	5102.68	4763.37	5490.65	5439.18	5510.3
201034_at	ADD3	adducin 3 (gamma)	725.183	635.876	674.203	697.824	681.907	720.135	859.611	895.457	890.039
201035_s_at	HADH	L-3-hydroxyacyl-Coenzyme A dehydrogenase, short chain	153.627	145.215	152.963	194.688	200.432	201.614	178.138	158.062	176.043
201036_s_at	HADH	L-3-hydroxyacyl-Coenzyme A dehydrogenase, short chain	565.012	551.962	563.713	713.142	685.779	736.839	765.853	685.369	813.845
201037_at	PFKP	phosphofructokinase, platelet	1117.75	1202.09	1188.68	1121.49	1153.48	1092.86	968.613	980.311	860.624
201038_s_at	ANP32A	Acidic (leucine-rich) nuclear phosphoprotein 32 family, member A	407.027	413.137	364.818	545.515	396.85	525.647	509.865	541.174	477.443
201039_s_at	RAD23A	RAD23 homolog A (S. cerevisiae)	172.026	144.801	149.344	131.646	133.073	145.311	142.781	143.38	114.724
201040_at	GNAI2	guanine nucleotide binding protein (G protein), alpha inhibiting activity polypeptide 2	126.467	116.638	155.47	133.263	136.31	127.984	219.773	199.908	185.916
201041_s_at	DUSP1	dual specificity phosphatase 1	1965.37	1802.78	1972.57	1963.44	2170.6	2120.64	2604.35	2726.96	2755.35
201042_at	TGM2	transglutaminase 2 (C polypeptide, protein-glutamine-gamma-glutamyltransferase)	43.5335	47.2713	59.7261	75.5903	92.2331	78.6474	90.0448	136.952	124.958
201043_s_at	ANP32A	acidic (leucine-rich) nuclear phosphoprotein 32 family, member A	464.754	478.649	545.407	558.023	496.844	556.572	289.999	288.02	294.98
201046_s_at	RAD23A	RAD23 homolog A (S. cerevisiae)	306.465	315.154	306.666	254.609	315.066	262.8	351.298	363.774	283.465
201047_x_at	RAB6A	RAB6A, member RAS oncogene family	784.017	719.804	670.013	711	703.433	709.214	653.818	634.384	678.051
201049_s_at	RPS18	ribosomal protein S18	5782.38	5657.39	5823.63	5221.25	5456.74	5127.95	7021.04	6957.01	7304.67
201050_at	PLD3	phospholipase D3	68.9969	97.8164	64.8753	82.36	57.4388	62.9256	45.7797	44.2254	44.0265
201051_at	ANP32A	Acidic (leucine-rich) nuclear phosphoprotein 32 family, member A	1131.19	1282.92	1228.15	1268.58	1317.39	1224.29	965.651	1019.24	960.365
201052_s_at	PSMF1	proteasome (prosome, macropain) inhibitor subunit 1 (PI31)	174.765	149.838	162.251	217.258	195.894	211.511	122.36	121.114	110.412
201053_s_at	PSMF1	proteasome (prosome, macropain) inhibitor subunit 1 (PI31)	498.505	550.614	537.105	548.917	558.319	577.618	659.063	676.058	573.587
201054_at	HNRNPA0	heterogeneous nuclear ribonucleoprotein A0	1951.75	1767.22	1869.25	1787.4	1776.95	1882.67	1895.01	1774.67	1746.29
201055_s_at	HNRNPA0	heterogeneous nuclear ribonucleoprotein A0	802.599	638.947	806.067	727.133	702.52	764.528	628.624	690.866	580.099
201056_at	GOLGB1	Golgi autoantigen, golgin subfamily b, macrogolgin (with transmembrane signal), 1	70.6238	85.5307	105.503	70.3258	92.9745	83.3658	84.7776	64.2097	82.3832
201057_s_at	GOLGB1	golgi autoantigen, golgin subfamily b, macrogolgin (with transmembrane signal), 1	356.643	368.431	382.954	262.972	302.413	290.046	253.538	283.243	271.85
201058_s_at	MYL9	myosin, light polypeptide 9, regulatory	50.5209	49.6737	49.3753	58.4053	56.0052	54.7932	46.1658	44.9823	52.5562
201059_at	CTTN		1218.01	1353.36	1232.87	1065.47	1056.95	1096.72	576.671	573.961	514.567
201060_x_at	STOM	stomatin	1729.41	1609.71	1776.95	1161.26	1355.57	1329.62	1377.32	1168.3	1461.26
201061_s_at	STOM	stomatin	1913.68	1913.68	2270.04	1544.05	1654.62	1683.07	1162.89	1274.73	1238.91
201063_at	RCN1	reticulocalbin 1, EF-hand calcium binding domain	1763.53	1765.98	1725.68	1429.86	1566.22	1644.43	1389.46	1370.85	1501.6
201064_s_at	PABPC4	poly(A) binding protein, cytoplasmic 4 (inducible form)	1359.84	1344.67	1268.58	1324.18	1157.02	1282.45	1196.99	1075.25	1029.66
201065_s_at	GTF2I /// GTF2IP1 /// LOC100093631	general transcription factor II, i	650.44	683.331	659.531	662.75	702.889	679.674	894.198	920.713	906.652
201066_at	CYC1	cytochrome c-1	1944.6	1999.85	2065.81	1972.57	2034.53	2032.58	1353.9	1334.72	1262.53
201067_at	PSMC2	proteasome (prosome, macropain) 26S subunit, ATPase, 2	150.366	155.655	156.873	184.77	176.059	184.951	149.694	120.578	191.89
201068_s_at	PSMC2	proteasome (prosome, macropain) 26S subunit, ATPase, 2	1583.95	1479.31	1537.43	1641.85	1623.06	1683.59	1755.36	1802.78	1663.58
201070_x_at	SF3B1	splicing factor 3b, subunit 1, 155kDa	134.8	142.606	107.449	115.632	127.234	116.822	54.1937	56.024	98.3237
201071_x_at	SF3B1	splicing factor 3b, subunit 1, 155kDa	2205.46	2270.04	2187.6	2403.99	2328.45	2349.59	2515.29	2632.91	2600.89
201072_s_at	SMARCC1	SWI/SNF related, matrix associated, actin dependent regulator of chromatin, subfamily c, member 1	355.972	421.036	502.056	333.485	317.502	329.285	226.036	346.828	189.473
201073_s_at	SMARCC1	SWI/SNF related, matrix associated, actin dependent regulator of chromatin, subfamily c, member 1	89.123	75.0607	78.3633	64.0318	73.5685	63.5822	48.9914	85.845	58.5028
201074_at	SMARCC1	SWI/SNF related, matrix associated, actin dependent regulator of chromatin, subfamily c, member 1	585.217	540.273	519.764	542.276	585.681	501.829	814.1	1017.68	790.52
201075_s_at	SMARCC1	SWI/SNF related, matrix associated, actin dependent regulator of chromatin, subfamily c, member 1	299.74	246.097	280.36	263.185	255.564	238.056	210.206	248.695	205.814
201076_at	NHP2L1	NHP2 non-histone chromosome protein 2-like 1 (S. cerevisiae)	354.689	264.334	289.076	293.593	295.393	269.787	429.883	348.918	361.778
201077_s_at	NHP2L1	NHP2 non-histone chromosome protein 2-like 1 (S. cerevisiae)	1719.61	1653.5	1689.98	1909.16	1896.1	1864.67	1468.78	1284.3	1624.99
201078_at	TM9SF2	transmembrane 9 superfamily member 2	2319.64	2324.65	2180.62	1822.63	1897.5	1802.78	1947.5	1710.78	1831.78
201079_at	SYNGR2	synaptogyrin 2	308.646	295.907	347.34	319.317	344.437	347.99	233.404	252.695	215.403
201080_at	PIP4K2B	Phosphatidylinositol-4-phosphate 5-kinase, type II, beta	57.2805	65.5594	53.3385	65.904	77.0299	81.8619	67.3409	73.5149	79.6039
201083_s_at	BCLAF1	BCL2-associated transcription factor 1	250.542	224.841	183.449	244.194	212.353	225.291	147.97	177.566	212.107
201084_s_at	BCLAF1	BCL2-associated transcription factor 1	1684.93	1668.63	1627.34	1900.63	2038.84	1910.12	1837.99	1860.97	1834.12
201085_s_at	SON	SON DNA binding protein	378.68	340.384	279.667	236.694	262.091	245.514	192.768	284.422	350.532
201086_x_at	SON	SON DNA binding protein	1367.89	1424.3	1544.05	1262.53	1406.83	1335.22	1378.69	1462.42	1390.03
201087_at	PXN	paxillin	149.47	132.83	159.89	192.123	111.695	167.683	390.029	393.72	535.307
201088_at	KPNA2	karyopherin alpha 2 (RAG cohort 1, importin alpha 1)	2676.67	2768.82	2671.55	4083.76	3712.13	3882.14	4068.94	4068.94	4610.26
201089_at	ATP6V1B2	ATPase, H+ transporting, lysosomal 56/58kDa, V1 subunit B, isoform 2	400.548	384.244	388.303	503.678	465.644	509.865	471.763	436.123	457.344
201090_x_at	TUBA1B	tubulin, alpha, ubiquitous	4211.58	4145.59	4355.67	4438.4	4828.09	4355.67	5782.38	5510.3	5162.09
201091_s_at	CBX3	chromobox homolog 3 (HP1 gamma homolog, Drosophila)	1316.79	1329.62	1106.46	1395.76	1163.64	1396.29	1361.06	1235.21	1521.64
201092_at	RBBP7	retinoblastoma binding protein 7	1958.91	1910.12	1830.52	1856.07	2062.48	1920.38	1887.87	1799.67	1758.17
201093_x_at	SDHA	succinate dehydrogenase complex, subunit A, flavoprotein (Fp)	1669.24	1683.07	1796.88	1526.38	1476.32	1553.79	805.654	831.938	645.434
201094_at	RPS29	ribosomal protein S29	7411.68	6481.77	6278.32	7170.93	6621.19	7105.72	8330.12	7799.48	8554.17
201095_at	DAP	death-associated protein	148.502	132.256	137.33	140.894	106.143	137.033	110.567	110.104	83.7641
201096_s_at	ARF4	ADP-ribosylation factor 4	1066.93	1054.37	1028.95	1205.29	1088.99	1132.94	955.691	885.791	940.544
201097_s_at	ARF4	ADP-ribosylation factor 4	1901.17	1864.67	1856.07	2136.55	2015.46	2088.39	2065.81	1922.92	2165.2
201098_at	COPB2	coatomer protein complex, subunit beta 2 (beta prime)	1122.48	1064.16	1011.74	1087.64	1045.11	1126.72	660.791	617.841	632.489
201099_at	USP9X	Ubiquitin specific protease 9, X-linked (fat facets-like, Drosophila)	829.718	837.083	840.22	962.797	995.732	953.932	1329.62	1344.13	1237.09
201100_s_at	USP9X	ubiquitin specific protease 9, X-linked (fat facets-like, Drosophila)	1787.4	1874.87	1785.12	2299.22	1947.5	1983.16	1216.14	1380.38	1168.91
201101_s_at	BCLAF1	BCL2-associated transcription factor 1	474.17	451.707	323.118	348.081	381.887	353.862	264.601	321.781	338.118
201102_s_at	PFKL	phosphofructokinase, liver	66.374	55.0311	45.3923	62.6918	56.3207	53.3079	73.9141	45.5892	47.3814
201103_x_at	NBPF10 /// NBPF11 /// NBPF12 /// NBPF15 /// NBPF16 /// NBPF24 /// NBPF8 /// NBPF9	hypothetical protein LOC200030	1499.13	1693.41	1740.53	1310.48	1539.6	1322.86	1979.67	1921.28	1850.07
201104_x_at	NBPF1 /// NBPF10 /// NBPF11 /// NBPF12 /// NBPF14 /// NBPF15 /// NBPF16 /// NBPF24 /// NBPF8	hypothetical protein MGC8902	360.932	398.071	420.352	343.142	359.926	332.645	334.923	410.065	426.248
201105_at	LGALS1	lectin, galactoside-binding, soluble, 1 (galectin 1)	3137.7	3156.67	3272.09	3367.65	3322.57	3331.31	4201.25	4294.06	3915.2
201106_at	GPX4	glutathione peroxidase 4 (phospholipid hydroperoxidase)	1190.67	1305.04	1233.36	1292.5	1186.85	1267.93	655.279	668.22	528.549
201108_s_at	THBS1	thrombospondin 1	505.327	489.922	456.057	313.229	350.295	318.481	465.644	472.238	423.241
201109_s_at	THBS1	thrombospondin 1	1564.27	1562.24	1664.62	985.669	977.335	892.843	994.778	1258.51	1205.58
201110_s_at	THBS1	thrombospondin 1	2938.99	3013.03	2731.33	2364.28	2150.72	2083.72	3084.86	3501.59	3803.24
201111_at	CSE1L	CSE1 chromosome segregation 1-like (yeast)	1519.56	1526.38	1520.72	1628.3	1663.58	1643.21	2435.08	2288.43	2741.81
201112_s_at	CSE1L	CSE1 chromosome segregation 1-like (yeast)	3402.82	3402.82	3222.66	3836.34	3948.63	3966.41	3577.93	3522.72	3836.34
201113_at	TUFM	Tu translation elongation factor, mitochondrial	1801.87	1831.78	1851.76	1476.32	1542.07	1489.5	1550.12	1715.43	1446.28
201114_x_at	PSMA7	proteasome (prosome, macropain) subunit, alpha type, 7	2968.07	3015.29	3193.92	2968.07	2893.01	2935.38	3190.02	3256.69	2733.88
201115_at	POLD2	polymerase (DNA directed), delta 2, regulatory subunit 50kDa	318.829	336.99	336.262	374.065	373.823	365.07	335.253	301.416	269.367
201116_s_at	CPE	carboxypeptidase E	278.972	301.126	332.949	263.354	257.075	303.127	196.937	178.595	166.47
201117_s_at	CPE	carboxypeptidase E	290.955	286.468	326.543	263.891	303.745	285.499	312.178	298.602	383.542
201118_at	PGD	phosphogluconate dehydrogenase	509.765	455.525	496.019	655.943	648.782	638.72	567.749	505.416	489.922
201119_s_at	COX8A	cytochrome c oxidase subunit 8A (ubiquitous)	2525.49	2593.38	2676.67	2500.65	2568.15	2565.01	2521.8	2593.38	2582.32
201120_s_at	PGRMC1	progesterone receptor membrane component 1	425.695	364.309	466.108	364.652	385.402	386.868	295.907	210.773	271.692
201121_s_at	PGRMC1	progesterone receptor membrane component 1	1610.82	1615.73	1872.46	1498.03	1536.47	1568.24	1421.2	1502.74	1794.13
201122_x_at	EIF5A	eukaryotic translation initiation factor 5A	1090.3	1212.6	984.875	1090.3	1094.72	915.279	1081.38	1105.15	904.796
201123_s_at	EIF5A	eukaryotic translation initiation factor 5A	2367.96	2232.39	2309.04	2227.89	2198.01	2241.76	1667.87	1637.12	1432.88
201124_at	ITGB5	integrin, beta 5	35.8302	51.1877	27.4918	40.8125	39.7362	41.4003	99.7177	62.439	65.89
201125_s_at	ITGB5	integrin, beta 5	470.606	494.55	510.395	420.352	400.48	400.832	1035.47	850.255	690.011
201126_s_at	MGAT1	mannosyl (alpha-1,3-)-glycoprotein beta-1,2-N-acetylglucosaminyltransferase	241.241	247.012	270.403	219.952	236.381	233.404	307.563	351.688	305.895
201127_s_at	ACLY	ATP citrate lyase	506.644	439.739	464.409	517.696	489.565	502.495	369.767	331.046	294.023
201128_s_at	ACLY	ATP citrate lyase	2067.93	2183.71	2276.71	2349.59	2285.43	2185.97	3147.01	3341.46	3272.09
201129_at	SRSF7	splicing factor, arginine/serine-rich 7, 35kDa	503.497	491.117	464.645	442.985	456.138	457.129	520.403	530.278	517.901
201131_s_at	CDH1	cadherin 1, type 1, E-cadherin (epithelial)	4009.52	3930.89	3729.46	1896.1	1977.26	1878.19	1679.6	1695.32	1760.13
201132_at	HNRNPH2	heterogeneous nuclear ribonucleoprotein H2 (H')	901.072	980.311	888.206	1068.22	982.147	1103.71	1145.16	1158.47	1307.41
201133_s_at	PJA2	praja 2, RING-H2 motif containing	461.205	428.687	423.393	462.855	469.461	428.021	645.085	701.961	738.233
201134_x_at	COX7C	cytochrome c oxidase subunit VIIc	4201.25	3955.21	3988.75	3922.47	4044.28	3936.91	3856.94	3994.01	3999.82
201135_at	ECHS1	enoyl Coenzyme A hydratase, short chain, 1, mitochondrial	996.446	997.309	1019.24	1058.48	1046.8	1066.22	816.721	809.868	805.654
201136_at	PLP2	proteolipid protein 2 (colonic epithelium-enriched)	1930.54	2048.52	2241.76	1844.05	2069.95	1911.22	1338.44	1272.41	1295.24
201137_s_at	HLA-DPB1	major histocompatibility complex, class II, DP beta 1	34.4089	54.2006	43.1403	51.8936	57.3669	43.1131	14.4708	23.3437	12.8819
201138_s_at	SSB	Sjogren syndrome antigen B (autoantigen La)	846.134	857.81	850.979	858.877	886.721	849.475	920.713	1041.17	853.876
201139_s_at	SSB	Sjogren syndrome antigen B (autoantigen La)	964.942	877.279	908.796	1118.36	1026.35	1073.81	493.515	501.829	498.822
201140_s_at	RAB5C	RAB5C, member RAS oncogene family	165.736	172.927	180.541	186.033	163.861	177.954	121.258	150.86	114.326
201142_at	EIF2S1	Eukaryotic translation initiation factor 2, subunit 1 alpha, 35kDa	604.36	600.495	597.128	638.458	619.552	628.511	881.293	1063.6	811.149
201143_s_at	EIF2S1	eukaryotic translation initiation factor 2, subunit 1 alpha, 35kDa	164.333	168.309	180.228	169.371	159.243	149.112	194.739	208.277	183.98
201144_s_at	EIF2S1	eukaryotic translation initiation factor 2, subunit 1 alpha, 35kDa	1156.7	1194.62	1071.16	1146.89	1188.39	1150.35	1443.91	1351.93	1652.68
201145_at	HAX1	HS1 binding protein	1052.96	1069.58	1064.16	808.846	853.186	880.935	518.053	479.453	527.815
201146_at	NFE2L2	nuclear factor (erythroid-derived 2)-like 2	1804.93	1826.34	1751.05	1558.58	1559.68	1526.38	1124.63	1093.54	1174.39
201147_s_at	TIMP3	tissue inhibitor of metalloproteinase 3 (Sorsby fundus dystrophy, pseudoinflammatory)	100.356	91.9	129.654	93.9192	90.1034	88.4216	50.7654	32.1167	48.6888
201148_s_at	TIMP3	tissue inhibitor of metalloproteinase 3 (Sorsby fundus dystrophy, pseudoinflammatory)	62.0766	82.8882	83.7883	71.0752	71.0929	70.3517	48.4417	51.3338	71.507
201149_s_at	TIMP3	tissue inhibitor of metalloproteinase 3 (Sorsby fundus dystrophy, pseudoinflammatory)	101.984	76.5727	87.0068	46.6016	43.9217	42.6695	33.0009	57.8475	57.8604
201150_s_at	TIMP3	tissue inhibitor of metalloproteinase 3 (Sorsby fundus dystrophy, pseudoinflammatory)	227.762	241.498	258.884	151.292	133.296	141.813	97.7853	73.989	104.69
201151_s_at	MBNL1	muscleblind-like (Drosophila)	221.578	213.621	200.248	299.529	264.556	272.141	408.648	318.957	322.057
201152_s_at	MBNL1	muscleblind-like (Drosophila)	1070.37	1082.58	1044.81	1194.62	1234.22	1106.03	1088.53	1147.7	1063.6
201153_s_at	MBNL1	muscleblind-like (Drosophila)	861.742	887.469	892.375	987.699	1060.79	979.236	1442.95	1440.3	1628.3
201154_x_at	RPL4	ribosomal protein L4	5439.18	4911.86	4941.97	5696.15	5181.73	5696.15	4032.28	4270.6	4270.6
201155_s_at	MFN2	mitofusin 2	393.72	375.972	345.152	393.316	382.8	349.376	394.916	434.761	361.163
201156_s_at	RAB5C	RAB5C, member RAS oncogene family	192.334	178.22	187.295	199.594	189.987	188.024	149.566	130.355	129.471
201157_s_at	NMT1	N-myristoyltransferase 1	632.139	632.903	623.883	651.564	629.738	631.345	549.214	566.513	504.754
201158_at	NMT1	N-myristoyltransferase 1	167.201	161.1	152.01	162.607	142.982	170.15	133.018	75.8847	85.5122
201160_s_at	CSDA	cold shock domain protein A	3176.47	3229.3	3233.66	3152.19	2979.06	3583.17	3123.15	2912.22	3650.53
201161_s_at	CSDA	cold shock domain protein A	974.511	1105.64	1066.22	838.029	813.449	850.979	519.109	578.764	374.979
201162_at	IGFBP7	insulin-like growth factor binding protein 7	2753.4	2826.41	3089.24	1290.91	1285.02	1300.67	1874.87	2108.91	1763.53
201163_s_at	IGFBP7	insulin-like growth factor binding protein 7	3594.09	3722.51	3547.97	2270.04	2120.64	2156.38	1117.45	1271.63	1645.96
201164_s_at	PUM1	pumilio homolog 1 (Drosophila)	434.04	524.874	503.071	540.955	499.166	553.667	369.099	405.182	388.942
201165_s_at	PUM1	pumilio homolog 1 (Drosophila)	499.534	454.055	389.277	434.846	450.155	501.75	1330.33	1514.78	1241.06
201166_s_at	PUM1	pumilio homolog 1 (Drosophila)	1383.81	1338.44	1339.54	1422.74	1349.47	1366.01	1439.35	1491.34	1286.43
201167_x_at	ARHGDIA	Rho GDP dissociation inhibitor (GDI) alpha	76.7308	63.0478	60.6695	79.3342	67.9715	85.8726	31.9744	50.0268	48.3394
201168_x_at	ARHGDIA	Rho GDP dissociation inhibitor (GDI) alpha	94.7821	131.099	140.486	163.754	113.146	156.445	227.992	228.106	196.289
201170_s_at	BHLHE40	basic helix-loop-helix domain containing, class B, 2	383.332	381.573	451.548	365.07	433.232	385.954	489.768	457.765	406.757
201171_at	ATP6V0E1		45.4502	49.8095	58.1739	79.7016	67.6837	68.6097	547.608	505.166	350.607
201172_x_at	ATP6V0E1	ATPase, H+ transporting, lysosomal 9kDa, V0 subunit e	1231.04	1256.57	1439.35	1370.85	1325.49	1362.17	1244.02	1167.41	1124.63
201173_x_at	NUDC	nuclear distribution gene C homolog (A. nidulans)	881.293	899.7	910.395	1056.43	1085.92	1081.84	1080.41	995.263	851.805
201174_s_at	TERF2IP	telomeric repeat binding factor 2, interacting protein	256.981	260.428	270.309	271.021	275.681	251.319	302.323	345.204	294.688
201175_at	TMX2	thioredoxin-related transmembrane protein 2	1111.18	1086.46	1256.29	932.887	855.015	986.488	827.996	858.13	874.33
201176_s_at	ARCN1	archain 1	645.829	578.383	652.269	532.089	499.024	517.366	506.029	412.996	442.985
201177_s_at	UBA2	SUMO-1 activating enzyme subunit 2	1438.17	1182.9	1171.9	1693.41	1631.37	1657.05	1970.57	2062.48	2753.4
201178_at	FBXO7	F-box protein 7	413.242	420.072	418.636	426.437	398.833	429.161	368.258	321.186	320.763
201179_s_at	GNAI3	guanine nucleotide binding protein (G protein), alpha inhibiting activity polypeptide 3	439.36	421.919	444.005	686.608	588.93	623.386	402.512	381.573	361.475
201180_s_at	GNAI3	guanine nucleotide binding protein (G protein), alpha inhibiting activity polypeptide 3	1414.46	1469.84	1496.5	1737.82	1794.13	1701.03	2069.95	2043.16	1989.09
201181_at	GNAI3	guanine nucleotide binding protein (G protein), alpha inhibiting activity polypeptide 3	242.626	245.315	305.295	277.452	295.587	297.145	323.648	347.99	380.611
201182_s_at	CHD4	chromodomain helicase DNA binding protein 4	302.002	282.545	273.345	204.222	241.498	206.443	71.9536	110.498	176.802
201183_s_at	CHD4	chromodomain helicase DNA binding protein 4	264.409	423.022	531.464	376.746	322.44	285.365	254.332	649.774	257.628
201184_s_at	CHD4	chromodomain helicase DNA binding protein 4	649.934	645.085	620.412	605.113	671.805	603.171	436.994	416.686	255.662
201185_at	HTRA1	protease, serine, 11 (IGF binding)	1235.21	1225.58	1223.31	966.321	945.046	933.348	943.485	1060.36	1059.07
201186_at	LRPAP1	low density lipoprotein receptor-related protein associated protein 1	576.14	602.553	707.075	427.944	414.6	459.712	402.414	438.914	348.363
201188_s_at	ITPR3	inositol 1,4,5-triphosphate receptor, type 3	125.214	114.883	129.16	84.0446	106.81	97.8164	96.8429	112.841	111.297
201189_s_at	ITPR3	inositol 1,4,5-triphosphate receptor, type 3	596.322	596.48	545.515	415.015	414.348	437.251	471.631	388.942	397.038
201190_s_at	PITPNA	phosphatidylinositol transfer protein, alpha	243.528	219.773	247.522	291.731	289.426	288.768	351.963	310.051	342.546
201191_at	PITPNA	phosphatidylinositol transfer protein, alpha	92.3603	100.161	108.238	122.608	108.163	122.078	95.0694	113.077	90.6147
201192_s_at	PITPNA	phosphatidylinositol transfer protein, alpha	219.077	215.639	195.314	233.801	225.576	238.48	174.971	151.144	159.4
201193_at	IDH1	isocitrate dehydrogenase 1 (NADP+), soluble	1321.53	1269.99	1368.81	1205.58	1114.58	1136.24	1047.39	1006.58	913.673
201194_at	SEPW1	selenoprotein W, 1	641.355	640.394	655.71	662.289	678.553	724.345	895.457	809.654	861.347
201195_s_at	SLC7A5	solute carrier family 7 (cationic amino acid transporter, y+ system), member 5	3915.2	4020.79	3966.41	2306.49	2409.47	2496.65	2808.26	2741.81	2486.81
201196_s_at	AMD1	adenosylmethionine decarboxylase 1	312.095	269.507	279.997	368.498	366.195	363.591	220.653	185.916	208.959
201197_at	AMD1	adenosylmethionine decarboxylase 1	836.385	753.151	728.311	946.938	903.933	943.831	1110.62	1162.09	1187.33
201198_s_at	PSMD1	proteasome (prosome, macropain) 26S subunit, non-ATPase, 1	837.355	803.223	859.046	971.557	911.126	937.793	919.852	1156.17	810.932
201199_s_at	PSMD1	proteasome (prosome, macropain) 26S subunit, non-ATPase, 1	942.325	989.019	1040.7	1124.63	1142.97	1121.49	790.72	697.346	655.943
201200_at	CREG1	cellular repressor of E1A-stimulated genes 1	1863.86	1787.4	1989.09	1053.93	1166.56	1138.84	377.485	384.484	597.128
201201_at	CSTB	cystatin B (stefin B)	1027.21	1174.39	1258.51	1334.72	1280.58	1286.43	1767.22	1621.73	1772.41
201202_at	PCNA	proliferating cell nuclear antigen	3005.42	3244.6	3183.93	3218.69	3430.48	3099.79	3065.19	2953.91	3435.21
201204_s_at	RRBP1	Ribosome binding protein 1 homolog 180kDa (dog)	990.623	1033.22	1052.96	951.622	935.55	884.434	862.723	1136.67	955.303
201205_at	---		29.7793	22.9207	22.7529	27.4627	38.6258	26.016	122.876	128.433	102.749
201206_s_at	RRBP1	ribosome binding protein 1 homolog 180kDa (dog)	264.092	335.494	360.011	251.924	245.94	250.323	210.142	297.068	274.32
201207_at	TNFAIP1	tumor necrosis factor, alpha-induced protein 1 (endothelial)	185.739	189.151	200.731	213.218	190.128	206.141	174.662	209.338	189
201209_at	HDAC1	histone deacetylase 1	1325.93	1217.44	1172.23	1523.68	1397.09	1502.74	1104.17	996.62	965.651
201210_at	DDX3X	DEAD (Asp-Glu-Ala-Asp) box polypeptide 3, X-linked	2460.04	2322.69	2185.97	2738.45	2475.37	2817.29	2797.25	2885.99	2989.8
201211_s_at	DDX3X	DEAD (Asp-Glu-Ala-Asp) box polypeptide 3, X-linked	45.0813	52.0139	64.6949	70.891	62.2939	66.4753	104.279	80.0331	105.011
201212_at	LGMN	legumain	600.892	646.925	608.24	545.771	568.109	538.401	407.846	439.281	489.768
201213_at	PPP1R7	protein phosphatase 1, regulatory subunit 7	35.8855	34.6912	32.5433	46.7851	51.7313	67.5425	85.988	49.2883	26.8163
201214_s_at	PPP1R7	protein phosphatase 1, regulatory subunit 7	407.235	421.129	381.051	538.507	505.875	536.308	298.147	265.552	250.712
201215_at	PLS3	plastin 3 (T isoform)	2731.33	2869.16	2922.5	2496.65	2632.91	2651.13	2961.19	2989.8	2893.01
201216_at	ERP29	chromosome 12 open reading frame 8	1779.65	1836.82	1941.29	1291.53	1353.36	1311.76	634.868	663.903	619.552
201217_x_at	RPL3	ribosomal protein L3	7142.9	6292.89	6380.63	6957.01	6792.76	6647.05	4394.72	4496.96	4690.79
201218_at	CTBP2	C-terminal binding protein 2	1624.99	1684.93	1534.98	1510	1798.1	1394.47	2259.82	2479.68	2157.85
201219_at	CTBP2	C-terminal binding protein 2	257.434	236.733	273.504	226.701	229.616	228.485	231.573	232.698	234.577
201220_x_at	CTBP2	C-terminal binding protein 2	1566.22	1701.03	1538.69	1322.86	1296.2	1418.35	1308.7	1420.16	1195.75
201221_s_at	SNRNP70	small nuclear ribonucleoprotein 70kDa polypeptide (RNP antigen)	450.685	456.578	507.501	447.473	589.351	490.86	923.793	600.296	542.385
201222_s_at	RAD23B	RAD23 homolog B (S. cerevisiae)	1909.16	2220.6	2220.6	2052.95	1848.03	1960.49	2617.17	2958.34	2335.11
201223_s_at	RAD23B	RAD23 homolog B (S. cerevisiae)	1280.08	1251.36	1208.01	1350.5	1322.24	1321.53	1173.16	1209.7	1167.41
201224_s_at	SRRM1	serine/arginine repetitive matrix 1	133.877	166.061	197.204	151.827	155.426	162.818	130.541	214.198	133.589
201225_s_at	SRRM1	serine/arginine repetitive matrix 1	1195.17	1168.3	1246.16	1193.93	1216.14	1200.11	1503.39	1633.83	1306.72
201226_at	NDUFB8 /// SEC31B	NADH dehydrogenase (ubiquinone) 1 beta subcomplex, 8, 19kDa	1311.09	1244.79	1267.75	1182.24	1131.78	1187.78	696.307	678.553	887.469
201227_s_at	NDUFB8	NADH dehydrogenase (ubiquinone) 1 beta subcomplex, 8, 19kDa	1507.63	1455.12	1355.57	1380.38	1525.91	1384.79	1143.44	1123.33	1238.53
201228_s_at	ARIH2	ariadne homolog 2 (Drosophila)	44.5702	54.9836	37.7573	58.9777	63.0357	61.5378	67.8887	55.516	63.0057
201229_s_at	ARIH2	ariadne homolog 2 (Drosophila)	282.277	267.977	280.289	249.409	218.048	239.812	161.782	159.837	125.779
201230_s_at	ARIH2	ariadne homolog 2 (Drosophila)	260.215	296.947	318.829	278.675	295.452	315.965	218.732	249.499	297.191
201231_s_at	ENO1	enolase 1, (alpha)	5127.95	4578.1	4620.56	5641.76	5565.54	5792.69	4123.98	3966.41	4181.03
201232_s_at	PSMD13	proteasome (prosome, macropain) 26S subunit, non-ATPase, 13	800.491	781.545	801.231	858.736	724.972	865.925	852.469	764.813	827.199
201233_at	PSMD13	proteasome (prosome, macropain) 26S subunit, non-ATPase, 13	212.828	221.756	230.992	253.65	224.214	240.49	139.653	124.689	117.054
201234_at	ILK	integrin-linked kinase	102.229	100.584	102.229	99.6655	108.635	127.446	200.646	258.884	191.983
201237_at	CAPZA2	capping protein (actin filament) muscle Z-line, alpha 2	704.234	702.889	713.63	874.844	810.09	848.707	992.459	924.391	1120.62
201238_s_at	CAPZA2	capping protein (actin filament) muscle Z-line, alpha 2	1422.74	1263.7	1249.23	1848.03	1752.55	1772.41	2662.72	2707.7	2834.63
201239_s_at	LOC653566 /// SPCS2	signal peptidase complex subunit 2 homolog (S. cerevisiae)	1227.3	1231.04	1448.65	1156.17	1247.55	1231.63	1206.42	1148.55	1418.82
201240_s_at	LOC653566 /// SPCS2	signal peptidase complex subunit 2 homolog (S. cerevisiae)	2131.06	1965.37	2261.2	1918.75	2227.89	2054.63	3250.26	3115.68	3176.47
201241_at	DDX1	DEAD (Asp-Glu-Ala-Asp) box polypeptide 1	973.264	953.149	1007.86	1022.47	1072.7	1019.89	957.175	987.699	870.259
201242_s_at	ATP1B1	ATPase, Na+/K+ transporting, beta 1 polypeptide	1186.85	1224.83	1256.57	981.805	963.671	971.811	555.944	616.31	636.178
201243_s_at	ATP1B1	ATPase, Na+/K+ transporting, beta 1 polypeptide	1382.81	1364.23	1494.76	1225.58	1187.78	1261.83	1782.08	1688.06	1679.6
201244_s_at	RAF1	v-raf-1 murine leukemia viral oncogene homolog 1	354.388	373.531	380.292	450.457	428.817	430.521	213.457	278.451	259.998
201245_s_at	OTUB1	OTU domain, ubiquitin aldehyde binding 1	272.828	295.11	297.068	339.267	361.299	333.205	263.09	224.341	260.428
201247_at	SREBF2	sterol regulatory element binding transcription factor 2	78.9927	82.8518	94.3933	87.1822	99.5418	95.5513	127.301	112.575	106.867
201248_s_at	SREBF2	sterol regulatory element binding transcription factor 2	76.8511	63.4281	73.5149	53.4175	71.3107	52.5287	89.7117	135.815	75.1094
201250_s_at	SLC2A1	solute carrier family 2 (facilitated glucose transporter), member 1	441.734	366.28	406.647	328.383	378.725	407.235	433.232	459.92	413.137
201251_at	PKM2	pyruvate kinase, muscle	261.358	244.597	275.308	265.217	266.028	267.869	371.771	329.172	267.692
201252_at	PSMC4	proteasome (prosome, macropain) 26S subunit, ATPase, 4	478.319	439.616	468.651	646.391	690.239	654.615	548.296	544.59	497.59
201253_s_at	CDIPT	CDP-diacylglycerol--inositol 3-phosphatidyltransferase (phosphatidylinositol synthase)	1692.17	1477.21	1332.76	1359.09	1520.72	1672.46	1344.13	1121.06	1301.41
201254_x_at	RPS6	ribosomal protein S6	7799.48	8554.17	8507.6	8409.2	7677.74	7972.03	6278.32	6466.03	6732.24
201255_x_at	BAT3	HLA-B associated transcript 3	348.131	323.489	348.647	365.961	320.13	429.713	325.162	265.977	242.107
201256_at	COX7A2L	cytochrome c oxidase subunit VIIa polypeptide 2 like	790.268	784.017	761.177	787.894	795.273	776.751	1502.74	1373.46	1316.29
201257_x_at	RPS3A	ribosomal protein S3A	8507.6	8692.66	8730.05	7614.48	8884.16	8122.53	7487.96	7411.68	7142.9
201258_at	RPS16	ribosomal protein S16	5356.26	5089.8	5181.73	5332.26	4902.41	5309.39	4992.83	4933.23	5113
201259_s_at	SYPL1	synaptophysin-like protein	954.283	998.015	1050.89	794.491	860.9	838.519	772.705	610.52	802.939
201260_s_at	SYPL1	synaptophysin-like protein	1472.43	1496.5	1434.1	1395.12	1301.41	1348.59	1405.44	1361.06	1648.56
201261_x_at	BGN	biglycan	40.2691	38.1374	26.8541	37.0144	32.2789	39.0286	72.7038	30.9085	69.0296
201263_at	TARS	threonyl-tRNA synthetase	2484.14	2204.31	2045.04	1474.69	1409.9	1449.64	937.07	830.341	762.639
201264_at	COPE	coatomer protein complex, subunit epsilon	233.056	206.98	192.123	246.334	215.791	257.628	178.483	162.914	130.827
201266_at	TXNRD1	thioredoxin reductase 1	1451.18	1518.82	1489.5	1680.53	1801.87	1779.65	1624.24	1494.76	1428.64
201267_s_at	PSMC3	proteasome (prosome, macropain) 26S subunit, ATPase, 3	946.208	920.713	887.744	1066.93	988.716	1037.44	661.345	684.513	613.327
201268_at	NME1-NME2 /// NME2	non-metastatic cells 2, protein (NM23B) expressed in	2992.64	3031.37	3144.68	3123.15	3147.01	3041.78	2817.29	2671.55	2519.02
201270_x_at	NUDCD3	NudC domain containing 3	160.832	156.561	172.46	179.914	172.174	178.595	204.942	229.43	237.536
201271_s_at	RALY	RNA binding protein (autoantigenic, hnRNP-associated with lethal yellow)	228.206	254.039	290.766	256.438	241.409	273.906	231.437	226.036	163.885
201272_at	AKR1B1	aldo-keto reductase family 1, member B1 (aldose reductase)	940.828	923.522	932.887	898.176	915.279	917.103	890.361	977.335	914.891
201273_s_at	SRP9	signal recognition particle 9kDa	3065.19	3303.24	3229.3	3416.64	3190.02	3577.93	3910.5	3915.2	3910.5
201274_at	PSMA5	proteasome (prosome, macropain) subunit, alpha type, 5	875.687	788.531	955.926	979.738	1036.92	920.35	1175.35	996.038	894.198
201275_at	FDPS	farnesyl diphosphate synthase (farnesyl pyrophosphate synthetase, dimethylallyltranstransferase, geranyltranstransferase)	2984.04	3057.04	3211.21	3272.09	2953.91	3346.14	2580.23	2547.9	2400.54
201276_at	RAB5B	RAB5B, member RAS oncogene family	101.424	119.476	119.488	160.042	164.669	156.317	124.29	135.465	110.93
201277_s_at	HNRNPAB	heterogeneous nuclear ribonucleoprotein A/B	3199.03	3147.01	2998.23	3439.24	3015.29	3430.48	3290.94	3272.09	3008.73
201278_at	DAB2	Disabled homolog 2, mitogen-responsive phosphoprotein (Drosophila)	119.546	115.354	100.584	118.801	109.226	106.773	130.694	124.169	151.914
201280_s_at	DAB2	disabled homolog 2, mitogen-responsive phosphoprotein (Drosophila)	81.4204	80.3064	67.1483	71.464	70.4244	68.6025	51.7313	66.6559	68.4394
201281_at	ADRM1	adhesion regulating molecule 1	465.096	453.777	443.393	416.019	389.351	402.512	278.753	332.184	346.046
201284_s_at	APEH	N-acylaminoacyl-peptide hydrolase	370.397	361.163	369.819	417.954	382.11	412.218	262.592	273.504	268.925
201285_at	MKRN1	makorin, ring finger protein, 1	313.521	298.531	285.772	344.26	321.831	317.972	235.46	228.302	289.225
201286_at	SDC1	syndecan 1	544.419	537.689	607.544	259.806	294.476	282.493	295.253	308.857	286.542
201287_s_at	SDC1	syndecan 1	377.67	388.303	477.725	195.348	221.515	245.572	619.808	665.69	626.419
201288_at	ARHGDIB	Rho GDP dissociation inhibitor (GDI) beta	212.176	179.634	175.229	150.071	132.119	145.933	125.824	106.447	110.056
201289_at	CYR61	cysteine-rich, angiogenic inducer, 61	3836.34	4496.96	4474.7	4718.08	4629.52	4656.58	4838.43	5193.89	5861.66
201290_at	SEC11A	SEC11-like 1 (S. cerevisiae)	3008.73	3203.06	3374.66	2912.22	3018.1	3111.53	3791.47	3564.78	3364.78
201291_s_at	TOP2A	topoisomerase (DNA) II alpha 170kDa	2061.3	2123.42	1938.72	2288.43	2256.03	2194.06	1514.48	2047.38	1666.79
201292_at	TOP2A	topoisomerase (DNA) II alpha 170kDa	1644.43	1664.62	1650.22	2112.2	2191.19	2207.43	2059.1	2093.3	2021.88
201293_x_at	PPIA	peptidylprolyl isomerase A (cyclophilin A)	5668.6	5565.54	5744.08	5439.18	5657.39	5456.74	6078.19	6047.32	6008.14
201294_s_at	WSB1	WD repeat and SOCS box-containing 1	113.58	146.485	65.486	79.954	72.0865	71.9616	63.2937	115.518	76.4134
201295_s_at	WSB1	WD repeat and SOCS box-containing 1	92.0435	77.886	66.723	52.1799	60.1016	50.0345	48.9507	38.4891	45.3192
201296_s_at	WSB1	WD repeat and SOCS box-containing 1	596.148	708.183	676.63	539.776	549.839	642.354	1018.25	1231.04	1322.24
201297_s_at	MOBKL1B	MOB1, Mps One Binder kinase activator-like 1B (yeast)	112.869	98.7956	101.699	146.845	136.659	134.597	154.679	162.627	147.044
201298_s_at	MOBKL1B	MOB1, Mps One Binder kinase activator-like 1B (yeast)	362.337	320.364	309.225	430.057	393.464	446.896	407.626	373.91	362.427
201299_s_at	MOBKL1B	MOB1, Mps One Binder kinase activator-like 1B (yeast)	130.954	125.001	118.685	123.655	136.995	132.158	201.048	241.127	209.457
201300_s_at	PRNP	prion protein (p27-30) (Creutzfeld-Jakob disease, Gerstmann-Strausler-Scheinker syndrome, fatal familial insomnia)	2782.7	2922.5	2797.25	2243.14	2388.93	2257.11	2340.34	2306.49	3477.05
201301_s_at	ANXA4	annexin A4	371.189	352.794	335.05	384.431	366.591	376.84	315.559	321.29	314.144
201302_at	ANXA4	annexin A4	255.702	242.626	286.175	274.356	284.926	280.36	280.846	269.367	254.092
201303_at	EIF4A3	DEAD (Asp-Glu-Ala-Asp) box polypeptide 48	1833.25	1816.56	1716.93	2444.68	2261.2	2364.28	2201	2202.85	2172.77
201304_at	NDUFA5	NADH dehydrogenase (ubiquinone) 1 alpha subcomplex, 5, 13kDa	839.164	787.732	659.952	1096.72	1172.23	1067.84	962.192	896.261	1045.11
201305_x_at	ANP32B	acidic (leucine-rich) nuclear phosphoprotein 32 family, member B	2869.16	3001.65	2705.59	2953.91	2678.88	2944.79	1825.1	1927.5	1587.41
201306_s_at	ANP32B	acidic (leucine-rich) nuclear phosphoprotein 32 family, member B	2747.21	2747.21	2738.45	2620.55	2701.2	2613.5	6008.14	5696.15	4050.2
201307_at	SEPT11	septin 11	381.659	332.949	345.938	499.907	381.659	507.368	791.725	760.699	807.13
201308_s_at	SEPT11	septin 11	52.3883	40.9736	46.5301	67.4655	60.4536	58.6686	40.1521	40.9872	51.0281
201310_s_at	C5orf13	chromosome 5 open reading frame 13	154.308	154.292	158.156	180.128	165.399	169.126	360.979	350.049	302.678
201311_s_at	SH3BGRL	SH3 domain binding glutamic acid-rich protein like	115.715	106.546	127.635	136.952	117.88	128.659	106.479	93.014	93.8532
201312_s_at	SH3BGRL	SH3 domain binding glutamic acid-rich protein like	424.645	367.209	299.973	477.569	468.372	429.883	334.384	358.217	418.911
201313_at	ENO2	enolase 2 (gamma, neuronal)	57.8755	40.7591	47.693	98.8937	85.0072	92.7102	87.1822	88.5451	89.108
201314_at	STK25	serine/threonine kinase 25 (STE20 homolog, yeast)	123.599	136.995	139.059	129.562	134.207	134.541	165.587	159.243	187.845
201315_x_at	IFITM2	interferon induced transmembrane protein 2 (1-8D)	3015.29	3129.71	3276.88	3233.66	3356.88	3379.42	2541.82	2595.79	2617.17
201316_at	PSMA2	proteasome (prosome, macropain) subunit, alpha type, 2	247.773	254.448	253.978	343.563	325.34	338.535	354.173	382.11	372.976
201317_s_at	PSMA2	proteasome (prosome, macropain) subunit, alpha type, 2	2359.5	2249.29	1895.01	2475.37	2282.91	2492.3	2295.27	2198.01	2374.49
201318_s_at	MYL12A /// MYL12B	myosin regulatory light chain MRCL3	2893.01	2741.81	2893.01	3071.01	2958.34	3065.19	2332.68	2473.76	2406.23
201319_at	MYL12A	myosin regulatory light chain MRCL3	1229.29	1367.89	1166.08	1790.48	1221.32	1347.61	1000.89	985.419	743.596
201320_at	SMARCC2	SWI/SNF related, matrix associated, actin dependent regulator of chromatin, subfamily c, member 2	65.1874	63.6666	73.1465	70.1469	75.2062	68.7232	137.781	156.139	129.88
201321_s_at	SMARCC2	SWI/SNF related, matrix associated, actin dependent regulator of chromatin, subfamily c, member 2	232.973	248.261	270.007	255.071	239.742	251.874	203.914	256.957	242.343
201322_at	ATP5B	ATP synthase, H+ transporting, mitochondrial F1 complex, beta polypeptide	2349.59	2207.43	2369.57	2410.58	2521.8	2427.89	2530.64	2496.65	2500.65
201323_at	EBNA1BP2	EBNA1 binding protein 2	875.332	957.175	997.309	1003.96	887.744	962.192	767.52	754.093	778.489
201324_at	EMP1	epithelial membrane protein 1	812.41	714.236	711.302	1095.92	852.74	1004.81	1111.18	1156.39	1228.15
201325_s_at	EMP1	epithelial membrane protein 1	265.324	232.326	282.724	290.872	311.434	318.829	450.942	486.893	488.232
201326_at	CCT6A	chaperonin containing TCP1, subunit 6A (zeta 1)	1068.67	1021.44	999.315	959.39	937.457	1109.53	1073.81	1039.58	998.015
201327_s_at	CCT6A	chaperonin containing TCP1, subunit 6A (zeta 1)	2150.72	1948.8	2018.05	2063.99	1972.57	2219.14	1842.64	1795.31	1709.04
201328_at	ETS2	v-ets erythroblastosis virus E26 oncogene homolog 2 (avian)	1119.44	1099.44	1142.97	912.758	920.713	936.404	515.351	499.024	481.013
201329_s_at	ETS2	v-ets erythroblastosis virus E26 oncogene homolog 2 (avian)	309.809	315.965	302.632	245.377	225.361	262.913	192.334	211.639	165.824
201330_at	RARS	arginyl-tRNA synthetase	2171.37	2192.8	2277.91	2473.76	2456.91	2530.64	592.615	580.56	1015.96
201331_s_at	STAT6	signal transducer and activator of transcription 6, interleukin-4 induced	319.4	314.367	329.11	311.495	312.29	319.068	460.532	521.235	363.892
201334_s_at	ARHGEF12	Rho guanine nucleotide exchange factor (GEF) 12	565.198	532.839	505.765	701.701	695.681	679.461	1147.7	1200.11	937.07
201335_s_at	ARHGEF12	Rho guanine nucleotide exchange factor (GEF) 12	29.8939	23.8791	18.5205	34.752	39.8166	33.8957	54.1515	58.6914	58.6914
201336_at	VAMP3	vesicle-associated membrane protein 3 (cellubrevin)	864.668	865.494	957.175	1135.86	1173.68	1209.7	669.13	727.34	721.721
201337_s_at	VAMP3	vesicle-associated membrane protein 3 (cellubrevin)	160.696	142.381	127.712	228.37	210.936	216.036	138.054	109.872	126.623
201338_x_at	GTF3A	general transcription factor IIIA	1124.97	1068.97	1046.16	1261.83	1208.01	1195.17	991.611	958.056	896.261
201339_s_at	SCP2	sterol carrier protein 2	617.841	593.551	603.379	696.895	677.212	674.203	631.162	681.265	633.17
201341_at	ENC1	ectodermal-neural cortex (with BTB-like domain)	118.825	117.432	114.892	139.809	124.259	126.959	132.666	172.552	105.045
201342_at	SNRPC	small nuclear ribonucleoprotein polypeptide C	822.167	802.054	784.401	940.29	973.705	942.7	1122.13	1252.01	1011.74
201343_at	UBE2D2	ubiquitin-conjugating enzyme E2D 2 (UBC4/5 homolog, yeast)	741.549	717.921	661.345	895.042	834.998	828.384	1396.29	1285.02	1502.74
201344_at	UBE2D2	ubiquitin-conjugating enzyme E2D 2 (UBC4/5 homolog, yeast)	109.545	109.288	106.095	143.592	132.83	133.769	98.2731	98.2994	117.416
201345_s_at	UBE2D2	ubiquitin-conjugating enzyme E2D 2 (UBC4/5 homolog, yeast)	843.812	795.804	789.671	1042.42	1035.47	980.549	1200.11	1149.84	1111.18
201346_at	ADIPOR2	adiponectin receptor 2	709.593	706.068	713.142	617.526	650.915	626.186	445.504	521.681	485.855
201347_x_at	GRHPR	glyoxylate reductase/hydroxypyruvate reductase	708.183	815.455	764.813	700.818	739.475	703.126	588.93	572.532	476.923
201348_at	GPX3	glutathione peroxidase 3 (plasma)	120.535	108.702	142.585	70.84	73.9141	73.1465	56.2934	50.5625	50.1392
201349_at	SLC9A3R1	solute carrier family 9 (sodium/hydrogen exchanger), isoform 3 regulator 1	85.9573	81.0761	84.8492	132.322	118.363	114.645	172.793	158.861	172.416
201350_at	FLOT2	flotillin 2	94.6424	101.544	102.071	102.099	114.503	102.255	139.872	161.818	122.373
201351_s_at	YME1L1	YME1-like 1 (S. cerevisiae)	1370.85	1324.18	1326.42	1446.28	1450.54	1395.12	1438.17	1362.17	1424.3
201352_at	YME1L1	YME1-like 1 (S. cerevisiae)	1346.46	1351.93	1313.46	1463.78	1339.54	1364.69	1256.29	1237.09	1321.53
201354_s_at	BAZ2A	bromodomain adjacent to zinc finger domain, 2A	57.7879	85.4118	108.821	97.2443	92.8971	99.3333	107.233	130.241	89.0969
201356_at	SF3A1	splicing factor 3a, subunit 1, 120kDa	307.891	390.029	305.165	370.909	347.99	366.024	782.565	860.9	866.188
201357_s_at	SF3A1	splicing factor 3a, subunit 1, 120kDa	45.0714	66.9563	50.3984	65.7177	80.1939	65.7177	81.8963	91.9	91.3791
201358_s_at	COPB1	coatomer protein complex, subunit beta	2441.43	2535.29	2486.81	2447.73	2202.85	2406.23	2968.07	3193.92	3111.53
201359_at	COPB1	coatomer protein complex, subunit beta	1471.72	1520.72	1516.72	1533.21	1545.53	1569.9	1514.78	1517.46	1470.67
201360_at	CST3	cystatin C (amyloid angiopathy and cerebral hemorrhage)	506.873	545.193	606.536	418.527	439.878	487.46	290.497	259.953	289.486
201361_at	TMEM109	hypothetical protein MGC5508	407.117	377.868	382.532	340.327	405.569	377.956	276.718	290.995	309.05
201362_at	IVNS1ABP	influenza virus NS1A binding protein	220.844	211.639	202.858	190.785	206.752	208.02	169.967	179.013	195.802
201363_s_at	IVNS1ABP	influenza virus NS1A binding protein	171.847	174.845	148.611	196.251	161.058	174.824	211.177	216.412	250.354
201364_s_at	OAZ2	ornithine decarboxylase antizyme 2	166.79	217.432	203.259	197.824	214.762	223.426	219.476	200.731	248.743
201365_at	OAZ2	ornithine decarboxylase antizyme 2	175.358	212.026	229.141	232.411	223.155	222.771	375.972	452.954	444.466
201366_at	ANXA7	annexin A7	897.685	850.487	830.572	899.435	978.743	790.268	864.378	949.502	1163.64
201368_at	ZFP36L2	zinc finger protein 36, C3H type-like 2	1212.6	1201.2	1319.7	2232.39	2402.52	2301.28	2436.28	2243.14	2869.16
201369_s_at	ZFP36L2	zinc finger protein 36, C3H type-like 2	89.6227	94.8423	86.3051	165.498	174.086	169.371	137.121	145.794	117.924
201370_s_at	CUL3	cullin 3	161.145	142.881	159.934	208.469	223.541	199.866	183.766	195.419	189.151
201371_s_at	CUL3	cullin 3	1256.57	1197.49	1198.18	1331.7	1340.89	1313.91	1095.92	1265.66	1151.01
201373_at	PLEC	plectin 1, intermediate filament binding protein 500kDa	165.006	175.259	207.546	140.486	164.245	143.767	203.409	259.227	193.355
201375_s_at	PPP2CB	protein phosphatase 2 (formerly 2A), catalytic subunit, beta isoform	1746.29	1596.24	1503.39	1835.7	1842.64	1807.29	2112.2	2025.26	2219.14
201376_s_at	HNRNPF	heterogeneous nuclear ribonucleoprotein F	662.479	557.281	631.957	762.448	707.075	710.081	498.505	467.928	416.254
201377_at	UBAP2L	ubiquitin associated protein 2-like	208.201	300.312	297.989	306.818	339.04	330.369	445.62	418.997	332.451
201378_s_at	UBAP2L	ubiquitin associated protein 2-like	70.1725	62.1536	72.2668	69.6608	106.533	94.3526	106.957	120.74	92.9895
201379_s_at	TPD52L2	tumor protein D52-like 2	499.758	469.766	482.494	502.933	477.569	478.319	513.755	528.872	474.17
201380_at	CRTAP	cartilage associated protein	234.768	238.382	236.977	219.735	222.597	220.928	217.311	175.096	202.47
201381_x_at	CACYBP	calcyclin binding protein	1604.78	1549.34	1526.38	1869.25	1783.38	1813.7	1387.18	1356.35	1313.46
201383_s_at	NBR1	membrane component, chromosome 17, surface marker 2 (ovarian carcinoma antigen CA125)	93.126	92.5363	87.2191	80.5126	86.9606	80.048	64.3287	44.0422	64.616
201384_s_at	NBR1	membrane component, chromosome 17, surface marker 2 (ovarian carcinoma antigen CA125)	884.998	880.935	853.381	701.404	631.784	664.778	552.918	544.273	379.374
201385_at	DHX15	DEAH (Asp-Glu-Ala-His) box polypeptide 15	2553.65	2553.65	2489.63	2869.16	2836.35	2830.57	4050.2	3623.91	3392.88
201386_s_at	DHX15	DEAH (Asp-Glu-Ala-His) box polypeptide 15	1234.71	1154.64	1145.75	1213.06	1239.89	1233.36	758.811	634.206	775.901
201387_s_at	UCHL1	ubiquitin carboxyl-terminal esterase L1 (ubiquitin thiolesterase)	1064.16	1149.19	1184.35	655.459	742.475	702.136	322.14	219.165	247.337
201388_at	PSMD3	proteasome (prosome, macropain) 26S subunit, non-ATPase, 3	299.798	325.856	314.84	343.183	323.992	339.328	128.086	210.891	152.32
201389_at	ITGA5	integrin, alpha 5 (fibronectin receptor, alpha polypeptide)	79.6162	58.5668	85.8043	57.5368	65.486	65.5067	37.1282	21.6458	64.0732
201390_s_at	CSNK2B	casein kinase 2, beta polypeptide	942.968	911.126	933.58	1028.95	1072.32	1068.97	1149.84	1210.51	1232.17
201391_at	TRAP1	TNF receptor-associated protein 1	527.279	503.17	503.497	537.689	550.412	561.403	635.876	660.791	570.551
201392_s_at	IGF2R	insulin-like growth factor 2 receptor	551.789	624.081	560.662	335.494	352.535	351.602	230.632	245.096	224.549
201393_s_at	IGF2R	insulin-like growth factor 2 receptor	1196.99	1514.78	1614.27	952.773	1130.55	929.851	984.008	1410.42	1066.93
201394_s_at	RBM5	RNA binding motif protein 5	194.179	213.391	181.522	159.4	173.356	180.182	136.567	173.33	118.296
201395_at	RBM5	RNA binding motif protein 5	429.161	462.752	496.27	416.686	519.849	488.369	826.85	942.208	684.883
201396_s_at	SGTA	small glutamine-rich tetratricopeptide repeat (TPR)-containing, alpha	43.5143	53.2022	67.0262	87.2625	90.2675	84.3802	100.526	119.975	97.7244
201397_at	PHGDH	phosphoglycerate dehydrogenase	584.592	672.706	578.524	255.518	251.189	281.675	177.36	181.931	148.308
201398_s_at	TRAM1	translocation associated membrane protein 1	3126.93	2938.99	3065.19	3111.53	3193.92	3137.7	3379.42	3468.24	3075.31
201399_s_at	TRAM1	translocation associated membrane protein 1	992.255	968.201	956.88	934.994	1165.2	1004.42	1004.81	734.58	842.375
201400_at	PSMB3	proteasome (prosome, macropain) subunit, beta type, 3	2067.32	2008.68	2062.48	2295.27	2212.92	2372.11	2171.37	1938.72	2067.32
201403_s_at	MGST3	microsomal glutathione S-transferase 3	1881.14	1839.8	1925.96	1594.07	1710.78	1679.6	1804.12	1654.62	1484.26
201404_x_at	PSMB2	proteasome (prosome, macropain) subunit, beta type, 2	88.5178	75.2402	65.5142	128.866	110.412	116.12	135.442	130.888	96.1053
201405_s_at	COPS6	COP9 constitutive photomorphogenic homolog subunit 6 (Arabidopsis)	762.833	783.478	801.736	829.475	830.341	821.011	624.665	662.479	575.805
201406_at	RPL36A	ribosomal protein L36a	6621.19	5597.84	5641.76	6753.63	5986.56	6732.24	4977.36	5018.21	5141.41
201407_s_at	PPP1CB	protein phosphatase 1, catalytic subunit, beta isoform	673.999	627.691	498.912	857.81	840.535	742.084	625.531	622.877	791.725
201408_at	PPP1CB	protein phosphatase 1, catalytic subunit, beta isoform	351.873	299.106	304.819	386.868	428.233	431.727	315.699	276.95	394.678
201409_s_at	PPP1CB	protein phosphatase 1, catalytic subunit, beta isoform	641.251	555.465	503.28	758.317	675.418	680.156	615.803	561.752	642.497
201410_at	PLEKHB2	Pleckstrin homology domain containing, family B (evectins) member 2	635.755	619	561.403	712.877	666.434	665.433	796.238	767.52	957.175
201411_s_at	PLEKHB2	pleckstrin homology domain containing, family B (evectins) member 2	296.162	295.715	289.736	329.172	318.909	320.658	127.654	164.565	166.118
201412_at	LRP10	low density lipoprotein receptor-related protein 10	530.2	632.721	706.635	422.018	472.538	459.006	454.866	503.071	488.627
201413_at	HSD17B4	hydroxysteroid (17-beta) dehydrogenase 4	960.927	938.865	874.844	920.35	911.599	942.968	515.195	488.232	529.641
201414_s_at	NAP1L4	nucleosome assembly protein 1-like 4	326.339	362.704	422.547	406.084	401.07	422.018	498.399	509.049	455.8
201415_at	GSS	glutathione synthetase	929.061	972.085	930.406	752.766	753.495	784.211	798.611	850.979	932.384
201416_at	SOX4	SRY (sex determining region Y)-box 4	143.371	179.957	255.452	208.392	147.328	186.798	201.989	310.449	268.641
201417_at	SOX4	SRY (sex determining region Y)-box 4	735.512	756.583	699.597	650.44	641.355	671.309	1005.34	991.611	988.163
201418_s_at	SOX4	SRY (sex determining region Y)-box 4	52.8737	38.1633	57.892	56.0631	58.772	52.6787	54.2696	78.4658	38.1921
201419_at	BAP1	BRCA1 associated protein-1 (ubiquitin carboxy-terminal hydrolase)	86.5503	123.131	107.17	133.056	105.973	133.818	135.458	140.173	65.665
201420_s_at	WDR77	methylosome protein 50	199.005	171.64	175.997	185.356	189.777	174.346	219.459	209.536	244.883
201421_s_at	WDR77	methylosome protein 50	154.872	129.073	146.825	193.494	189.257	119.751	173.248	177.766	191.619
201422_at	IFI30	interferon, gamma-inducible protein 30	299.475	274	326.1	235.297	224.371	274.727	117.859	119.751	137.296
201423_s_at	CUL4A	cullin 4A	225.061	230.001	238.86	299.592	292.288	292.857	392.712	354.689	378.132
201424_s_at	CUL4A	cullin 4A	472.238	423.322	362.427	560.662	490.218	533.76	1372.01	1397.09	1140.04
201425_at	ALDH2	aldehyde dehydrogenase 2 family (mitochondrial)	311.134	326.1	301.416	320.364	273.561	309.772	348.918	342.67	472.538
201426_s_at	VIM	vimentin	2859.35	2958.34	2859.35	3650.53	3732.25	3654.27	3740.97	3654.27	3994.01
201429_s_at	RPL37A	ribosomal protein L37a	9377.54	8262.3	8959.47	7972.03	8624.08	7487.96	9783.98	9783.98	10377.7
201432_at	CAT	catalase	685.542	665.433	709.214	629.738	660.391	615.803	800.491	771.909	738.753
201433_s_at	PTDSS1	phosphatidylserine synthase 1	1296.93	1231.63	1235.21	987.011	1065.47	1105.64	1285.91	1224.83	1216.84
201434_at	TTC1	tetratricopeptide repeat domain 1	459.627	450.155	429.31	566.016	560.662	579.228	315.329	395.324	390.515
201435_s_at	EIF4E	eukaryotic translation initiation factor 4E	584.281	562.529	535.163	816.721	854.51	792.353	893.164	945.596	894.613
201436_at	EIF4E	eukaryotic translation initiation factor 4E	264.532	264.279	248.321	380.841	373.086	381.144	193.563	194.563	208.153
201437_s_at	EIF4E	eukaryotic translation initiation factor 4E	482.836	377.783	332.089	591.37	552.918	450.807	858.303	840.535	1312.32
201439_at	GBF1	golgi-specific brefeldin A resistance factor 1	42.3655	58.4296	53.5154	55.8765	58.4817	56.8378	52.8737	57.173	55.0898
201440_at	DDX23	DEAD (Asp-Glu-Ala-Asp) box polypeptide 23	155.708	147.025	157.492	167.902	175.878	182.212	135.815	87.5755	157.522
201441_at	COX6B1	cytochrome c oxidase subunit Vib polypeptide 1 (ubiquitous)	1173.68	1196.99	1203.99	1381.88	1422.24	1326.42	1121.06	1129.44	1122.13
201443_s_at	ATP6AP2	ATPase, H+ transporting, lysosomal accessory protein 2	3152.19	3335.83	3208.09	3203.06	2941.39	3233.66	3988.75	4100.27	4076.24
201444_s_at	ATP6AP2	ATPase, H+ transporting, lysosomal accessory protein 2	1592.3	1563.34	1488.1	1491.34	1413.62	1448.65	1314.59	1166.08	1280.58
201445_at	CNN3	calponin 3, acidic	1136.67	1039.99	987.286	1643.21	1514.48	1587.41	1746.29	1745.33	1864.67
201446_s_at	TIA1	TIA1 cytotoxic granule-associated RNA binding protein	219.952	204.328	215.055	163.795	168.145	171.943	151.181	113.451	154.513
201447_at	TIA1	TIA1 cytotoxic granule-associated RNA binding protein	162.716	153.366	151.322	160.87	174.158	166.723	157.394	186.741	147.278
201448_at	TIA1	TIA1 cytotoxic granule-associated RNA binding protein	590.413	628.101	557.281	545.193	552.421	539.904	587.164	567.555	602.385
201449_at	TIA1	TIA1 cytotoxic granule-associated RNA binding protein	211.835	224.167	231.7	213.854	235.297	218.825	175.01	170.786	179.444
201450_s_at	TIA1	TIA1 cytotoxic granule-associated RNA binding protein	266.067	292.042	254.448	295.786	277.854	282.595	372.146	464.196	383.881
201451_x_at	RHEB	Ras homolog enriched in brain	3.98624	7.21645	8.64165	10.8634	4.42951	12.8143	52.3474	50.6071	23.1574
201453_x_at	RHEB	Ras homolog enriched in brain	2266.18	2154.17	2117.33	2613.5	2530.64	2593.38	2396.53	2054.63	2338.1
201454_s_at	NPEPPS	aminopeptidase puromycin sensitive	1051.77	1108.93	1068.22	1088.53	1103.71	1049.49	947.842	1135.86	1039.58
201455_s_at	NPEPPS	aminopeptidase puromycin sensitive	436.641	396.633	438.74	517.28	512.882	492.986	517.28	652.269	487.805
201456_s_at	BUB3	BUB3 budding uninhibited by benzimidazoles 3 homolog (yeast)	1045.3	946.528	857.352	963.178	921.02	888.206	1100.03	1218.76	1219.98
201457_x_at	BUB3	BUB3 budding uninhibited by benzimidazoles 3 homolog (yeast)	1263.7	1186.39	1164.48	1459.69	1468.78	1417.41	1017.3	936.404	1035.47
201458_s_at	BUB3	BUB3 budding uninhibited by benzimidazoles 3 homolog (yeast)	1375.58	1372.85	1337.08	1446.89	1364.69	1420.16	2402.52	2519.02	2425.01
201459_at	RUVBL2	RuvB-like 2 (E. coli)	931.75	935.253	986.217	1043.61	1074.88	1060.79	1380.38	1035.47	974.511
201460_at	MAPKAPK2	mitogen-activated protein kinase-activated protein kinase 2	133.838	111.541	126.518	153.131	153.423	167.98	78.4382	134.608	94.5781
201462_at	SCRN1	secernin 1	589.662	620.728	572.319	564.65	564.163	577.801	437.623	469.047	359.529
201463_s_at	TALDO1	transaldolase 1	2112.2	1860.97	1825.1	2027.09	2075.18	2081.36	1651.27	1596.24	1540.73
201464_x_at	JUN	v-jun sarcoma virus 17 oncogene homolog (avian)	779.085	809.315	798.005	944.183	977.86	952.773	1298.96	1396.29	1427.36
201465_s_at	JUN	v-jun sarcoma virus 17 oncogene homolog (avian)	86.8368	60.3021	66.6653	113.872	91.606	90.6972	139.521	149.545	152.112
201466_s_at	JUN	v-jun sarcoma virus 17 oncogene homolog (avian)	210.572	209.772	219.476	329.011	321.386	290.731	352.21	315.965	375.972
201467_s_at	NQO1	NAD(P)H dehydrogenase, quinone 1	252.134	259.129	287.382	355.793	340.384	366.377	299.066	281.333	297.443
201468_s_at	NQO1	NAD(P)H dehydrogenase, quinone 1	541.524	538.339	681.265	657.863	832.312	676.63	510.625	465.096	468.213
201469_s_at	SHC1	SHC (Src homology 2 domain containing) transforming protein 1	48.6169	46.4217	44.8554	57.1507	50.0749	57.2559	74.6746	70.1118	78.6035
201470_at	GSTO1	glutathione S-transferase omega 1	1475.78	1461.26	1509.08	1505.81	1532.19	1445.07	1434.1	1390.03	1558.58
201471_s_at	SQSTM1	sequestosome 1	401.07	373.636	403.822	475.256	508.966	481.287	564.65	518.686	621.066
201472_at	VBP1	von Hippel-Lindau binding protein 1	1710.78	1629.67	1699.87	2142.3	2172.77	2099.64	2429.79	2503.17	2553.65
201473_at	JUNB	jun B proto-oncogene	49.3003	40.8788	70.2895	52.5792	51.1877	70.9905	91.913	108.479	100.194
201474_s_at	ITGA3	integrin, alpha 3 (antigen CD49C, alpha 3 subunit of VLA-3 receptor)	333.678	305.66	329.577	215.202	191.76	235.89	162.071	156.193	185.499
201475_x_at	MARS	methionine-tRNA synthetase	1117.45	1218.76	1218.76	656.214	685.542	652.947	499.297	503.957	387.082
201476_s_at	RRM1	ribonucleotide reductase M1 polypeptide	398.833	358.217	363.892	436.365	449.913	380.724	480.629	417.067	437.761
201477_s_at	RRM1	ribonucleotide reductase M1 polypeptide	3276.88	3577.93	3360.91	3766.79	3468.24	3694.44	2815	2898.08	2788.53
201478_s_at	DKC1	dyskeratosis congenita 1, dyskerin	981.512	1004.42	1001.94	1094.72	1034.34	1039.58	1135.29	1149.19	895.862
201479_at	DKC1	dyskeratosis congenita 1, dyskerin	1482.73	1445.69	1435.22	1534.98	1596.24	1499.13	1916.15	1901.17	1671.67
201480_s_at	SUPT5H	suppressor of Ty 5 homolog (S. cerevisiae)	99.8085	114.863	102.669	106.679	110.433	92.0119	203.36	216.275	234.479
201481_s_at	PYGB	phosphorylase, glycogen; brain	99.4811	96.0065	89.8289	133.567	120.945	134.684	197.486	189.802	133.343
201482_at	QSOX1	quiescin Q6	139.059	163.513	155.77	139.6	144.166	136.081	319.4	388.303	298.035
201483_s_at	SUPT4H1	suppressor of Ty 4 homolog 1 (S. cerevisiae)	532.454	542.099	686.235	658.488	670.013	628.101	538.401	509.29	503.957
201484_at	SUPT4H1	suppressor of Ty 4 homolog 1 (S. cerevisiae)	96.0892	117.136	112.955	102.981	131.507	118.254	142.177	113.487	138.867
201485_s_at	RCN2	reticulocalbin 2, EF-hand calcium binding domain	1406.08	1491.34	1571.52	1249.92	1366.01	1346.46	711.302	697.089	677.839
201486_at	RCN2	reticulocalbin 2, EF-hand calcium binding domain	1918.75	2150.72	2515.29	1857.69	1726.88	1870.14	2226.34	2544.61	2535.29
201487_at	CTSC	cathepsin C	980.549	826.524	872.355	849.475	768.583	831.652	794.955	834.453	866.657
201488_x_at	KHDRBS1	KH domain containing, RNA binding, signal transduction associated 1	1147.7	1171.17	1123.33	1200.11	1198.92	1138	1316.79	1278.58	1112.41
201489_at	PPIF	peptidylprolyl isomerase F (cyclophilin F)	251.597	267.654	256.829	303.538	305.329	319.234	518.61	537.27	390.243
201490_s_at	PPIF	peptidylprolyl isomerase F (cyclophilin F)	129.84	145.587	136.677	159.89	171.943	159.649	163.567	216.925	199.445
201491_at	AHSA1	AHA1, activator of heat shock 90kDa protein ATPase homolog 1 (yeast)	1011.74	936.629	979.236	1093.89	1093.89	1090.94	942.208	1094.17	899.435
201492_s_at	RPL41	ribosomal protein L41	6682.86	6621.19	7275.84	5626.97	5823.63	5376.26	8554.17	8507.6	8460.51
201493_s_at	PUM2	pumilio homolog 2 (Drosophila)	652.947	608.037	602.315	660.391	680.156	660.391	830.81	757.426	901.702
201494_at	PRCP	prolylcarboxypeptidase (angiotensinase C)	1062.54	984.274	978.379	984.274	1076.29	992.255	676.837	723.837	749.24
201498_at	USP7	ubiquitin specific protease 7 (herpes virus-associated)	378.174	376.993	367.395	405.659	431.475	421.589	416.537	415.283	369.018
201499_s_at	USP7	ubiquitin specific protease 7 (herpes virus-associated)	279.256	289.736	273.78	308.857	298.602	293.61	313.521	320.526	320.045
201500_s_at	PPP1R11	protein phosphatase 1, regulatory (inhibitor) subunit 11	308.817	303.127	314.482	333.388	348.131	338.609	494.294	482.342	451.707
201501_s_at	GRSF1	G-rich RNA sequence binding factor 1	479.571	439.113	402.07	475.845	460.407	444.005	423.241	394.972	494.058
201502_s_at	NFKBIA	nuclear factor of kappa light polypeptide gene enhancer in B-cells inhibitor, alpha	468.954	444.373	403.645	253.221	208.788	246.971	282.366	276.439	256.644
201503_at	G3BP1	Ras-GTPase-activating protein SH3-domain-binding protein	1806.1	1906.91	1854.47	1935.96	1951.75	1944.6	2627.06	2489.63	2926.5
201504_s_at	TSN	translin	179.717	159.286	168.781	208.315	190.785	198.304	131.763	110.449	128.832
201505_at	LAMB1	laminin, beta 1	1932.68	2063.99	1878.19	1312.79	1334.72	1313.46	766.097	767.736	700.453
201506_at	TGFBI	transforming growth factor, beta-induced, 68kDa	4107.38	4252.18	4428.29	3164.71	3199.03	3316.55	2761.88	2889.32	2782.7
201507_at	PFDN1	prefoldin 1	388.039	364.818	377.441	454.314	408.19	437.623	503.17	512.882	519.652
201508_at	IGFBP4	insulin-like growth factor binding protein 4	45.4388	30.0587	33.3246	71.5246	58.6914	74.4318	125.761	129.408	76.4508
201509_at	IDH3B	isocitrate dehydrogenase 3 (NAD+) beta	571.204	565.907	616.31	607.544	609.881	622.675	552.817	612.788	563.88
201510_at	ELF3	E74-like factor 3 (ets domain transcription factor, epithelial-specific )	69.3984	68.712	63.7015	31.0329	26.2918	31.7465	20.5899	18.2973	14.0074
201511_at	AAMP	angio-associated, migratory cell protein	290.676	319.121	309.013	352.892	335.783	357.179	549.567	592.615	433.561
201512_s_at	TOMM70A	translocase of outer mitochondrial membrane 70 homolog A (yeast)	340.103	308.192	334.135	407.117	404.579	394.237	449.837	445.765	440.686
201513_at	TSN	translin	153.218	135.003	137.884	199.702	190.527	183.795	150.558	148.04	196.937
201514_s_at	G3BP1	Ras-GTPase-activating protein SH3-domain-binding protein	522.303	452.573	496.178	485.213	478.319	484.93	565.198	583.243	531.766
201515_s_at	TSN	translin	1080.41	1027.64	1108.41	1211.8	1267.75	1243.59	1427.54	1313.46	1361.74
201516_at	SRM	spermidine synthase	333.298	327.541	308.857	383.92	342.248	367.258	344.495	290.246	262.666
201517_at	NCBP2	nuclear cap binding protein subunit 2, 20kDa	522.497	508.966	426.874	594.347	574.705	596.039	292.382	335.455	299.021
201518_at	CBX1	chromobox homolog 1 (HP1 beta homolog Drosophila )	1702.48	1631.37	1529.32	1881.14	1958.91	1873.88	1470.67	1249.23	1404.67
201519_at	TOMM70A	translocase of outer mitochondrial membrane 70 homolog A (yeast)	528.252	429.825	420.757	523.902	556.268	535.829	509.049	377.824	461.205
201520_s_at	GRSF1	G-rich RNA sequence binding factor 1	738.507	669.393	693.171	736.839	687.317	713.93	448.989	504.259	437.852
201521_s_at	NCBP2	nuclear cap binding protein subunit 2, 20kDa	143.316	124.523	133.451	192.404	175.689	198.863	76.1809	60.5864	64.7979
201522_x_at	SNRPN /// SNURF	SNRPN upstream reading frame	587.622	603.839	617.841	416.254	442.761	433.94	354.068	314.178	301.592
201523_x_at	UBE2N	ubiquitin-conjugating enzyme E2N (UBC13 homolog, yeast)	434.684	384.09	392.782	515.195	542.145	533.511	568.478	428.687	498.625
201524_x_at	UBE2N	ubiquitin-conjugating enzyme E2N (UBC13 homolog, yeast)	1130.06	1084.3	1094.72	1338.44	1322.86	1322.24	1925.96	1679.6	1962.14
201526_at	ARF5	ADP-ribosylation factor 5	312.818	318.703	321.781	352.145	330.596	356.972	502.933	478.894	443.269
201527_at	ATP6V1F	ATPase, H+ transporting, lysosomal 14kDa, V1 subunit F	463.737	460.262	416.423	481.147	402.714	432.576	196.959	223.266	225.247
201528_at	RPA1	replication protein A1, 70kDa	1461.26	1431.64	1475.78	1518.82	1606.49	1527.42	1985.7	1932.68	1715.43
201529_s_at	RPA1	replication protein A1, 70kDa	646.574	630.478	632.328	730.429	698.908	714.559	529.348	456.271	560.132
201530_x_at	EIF4A1	eukaryotic translation initiation factor 4A, isoform 1	4540.93	4570.67	4592.69	4598.41	4781.02	4531.99	3611.22	3810.04	3762.86
201531_at	ZFP36	zinc finger protein 36, C3H type, homolog (mouse)	68.1345	86.8191	75.3599	123.209	122.057	99.9781	233.741	192.713	273.159
201532_at	PSMA3	proteasome (prosome, macropain) subunit, alpha type, 3	1897.5	1885.72	1935.96	2114.38	2199.13	2238.69	1816.56	1842.64	1860.97
201533_at	CTNNB1	catenin (cadherin-associated protein), beta 1, 88kDa	2498.86	2521.8	2547.9	2315.76	2406.23	2270.04	3303.24	3392.88	3732.25
201534_s_at	UBL3	ubiquitin-like 3	140.869	164.28	80.9608	104.963	104.613	117.451	79.0711	74.8288	106.899
201535_at	UBL3	ubiquitin-like 3	130.625	128.183	114.26	145.009	140.671	138.81	185.739	135.746	150.757
201536_at	DUSP3	dual specificity phosphatase 3 (vaccinia virus phosphatase VH1-related)	166.343	169.353	175.3	169.734	162.191	179.381	188.024	176.476	140.986
201539_s_at	FHL1	four and a half LIM domains 1	45.377	46.6193	59.4152	77.4261	71.3444	70.7292	62.3776	46.7516	50.3794
201540_at	FHL1	four and a half LIM domains 1	1330.33	1226.69	1214.07	1312.32	1312.32	1353.36	1588.28	1629.67	1812.07
201541_s_at	ZNHIT1	zinc finger, HIT domain containing 1	425.968	371.343	422.018	508.377	442.485	478.496	404.275	351.602	371.771
201542_at	SAR1A	SAR1a gene homolog 1 (S. cerevisiae)	923.998	1003.49	1047.39	1032.02	1057.99	987.286	1280.08	1432.19	1351.35
201543_s_at	SAR1A	SAR1a gene homolog 1 (S. cerevisiae)	324.792	337.327	385.602	315.999	355.336	304.239	372.192	280.115	313.848
201544_x_at	PABPN1	poly(A) binding protein, nuclear 1	1740.53	1740.53	1841.67	1731.09	1836.82	1862.4	1938.72	2067.32	2104.63
201545_s_at	PABPN1	poly(A) binding protein, nuclear 1	322.991	321.533	312.223	309.013	331.701	314.613	510.483	628.624	568.245
201546_at	TRIP12	thyroid hormone receptor interactor 12	951.622	921.878	881.293	877.671	906.029	914.891	797.228	840.826	793.894
201548_s_at	KDM5B	Jumonji, AT rich interactive domain 1B (RBP2-like)	135.382	133.479	127.824	107.377	116.638	116.844	96.9148	158.953	136.774
201549_x_at	KDM5B	Jumonji, AT rich interactive domain 1B (RBP2-like)	215.934	231.08	238.113	175.439	183.367	176.193	163.513	199.942	217.258
201550_x_at	ACTG1	actin, gamma 1	6292.89	6556.57	6873.85	6029.44	6824.17	5501.19	9463.14	9121.05	8984.03
201551_s_at	LAMP1	lysosomal-associated membrane protein 1	392.031	316.068	340.103	231.372	251.597	265.511	165.108	167.324	170.99
201552_at	LAMP1	lysosomal-associated membrane protein 1	2986.95	2865.24	2885.99	2343.8	2741.81	2639.79	1558.58	1431.64	1479.31
201553_s_at	LAMP1	lysosomal-associated membrane protein 1	4384.15	4311.95	4340.35	3444.37	3240	3409.78	3816.28	3677.45	3497.59
201554_x_at	GYG1	glycogenin	476.923	445.765	416.942	485.516	483.008	474.439	279.838	253.49	293.695
201555_at	MCM3	MCM3 minichromosome maintenance deficient 3 (S. cerevisiae)	1335.74	1454.25	1339.97	1213.56	1238.01	1315.54	979.738	1068.22	819.146
201558_at	RAE1	RAE1 RNA export 1 homolog (S. pombe)	1099.44	1054.13	1045.3	1150.35	1081.84	1158.03	1415.53	1310.48	1328.91
201559_s_at	CLIC4	chloride intracellular channel 4	120.154	112.088	103.929	103.506	105.245	95.4057	75.2775	68.0056	67.0939
201560_at	CLIC4	chloride intracellular channel 4	1701.03	1545.53	1508.17	1745.33	1307.41	1379.44	1697.01	1560.62	1736.92
201561_s_at	CLSTN1	calsyntenin 1	426.248	432.068	428.233	308.231	309.144	306.204	538.923	483.882	411.543
201562_s_at	SORD	sorbitol dehydrogenase	77.1626	70.9644	71.4735	56.1934	52.0579	59.1807	41.4565	27.9241	31.6815
201563_at	SORD	sorbitol dehydrogenase	303.127	296.463	279.88	246.02	254.407	272.866	230.806	215.864	205.238
201564_s_at	FSCN1	fascin homolog 1, actin-bundling protein (Strongylocentrotus purpuratus)	149.583	131.568	143.755	160.905	139.328	156.904	220.844	168.533	172.292
201565_s_at	ID2	inhibitor of DNA binding 2, dominant negative helix-loop-helix protein	31.97	36.5056	34.9387	46.2142	50.7481	53.1294	0.942297	10.7551	10.5969
201567_s_at	GOLGA4	golgi autoantigen, golgin subfamily a, 4	612.942	643.638	607.878	612.788	630.795	617.841	574.596	578.236	567.749
201568_at	UQCRQ	low molecular mass ubiquinone-binding protein (9.5kD)	3118.73	3080.78	3060.97	2791.36	2733.88	2808.26	3144.68	3005.42	3356.88
201569_s_at	SAMM50	CGI-51 protein	401.432	507.613	430.057	429.161	454.055	436.641	887.744	828.908	950.61
201570_at	SAMM50	CGI-51 protein	569.025	433.036	479.003	491.31	462.578	485.947	303.127	292.919	248.792
201571_s_at	DCTD	dCMP deaminase	166.562	181.444	202.392	163.18	177.36	160.935	153.103	150.558	128.352
201572_x_at	DCTD	dCMP deaminase	250.712	221.203	232	218.288	210.529	226.57	250.542	221.203	252.886
201573_s_at	ETF1	eukaryotic translation termination factor 1	946.938	826.85	890.733	910.688	880.49	898.176	966.321	932.384	841.811
201574_at	ETF1	eukaryotic translation termination factor 1	2409.47	2403.99	1996	2627.06	2103.66	2276.71	2301.28	2319.64	2259.82
201575_at	SNW1	SKI interacting protein	1205.58	1198.92	1129.44	1394.47	1229.29	1344.67	1021.1	1106.03	1047.87
201576_s_at	GLB1	galactosidase, beta 1	1015.21	1029.66	1060.36	766.097	749.412	807.13	616.135	678.69	600.892
201577_at	NME1	non-metastatic cells 1, protein (NM23A) expressed in	3053.87	2731.33	2713.87	3057.04	2671.55	3005.42	2093.3	1956.3	1835.7
201578_at	PODXL	podocalyxin-like	124.689	110.551	151.248	127.463	165.677	146.845	108.919	114.168	102.834
201579_at	FAT1	FAT tumor suppressor homolog 1 (Drosophila)	1113.04	1172.23	1267.93	723.369	890.039	729.434	1232.87	1583.04	1373.46
201580_s_at	TMX4	hypothetical protein DJ971N18.2	233.187	255.028	259.953	204.917	217.061	206.83	77.118	103.036	92.3268
201581_at	TMX4	hypothetical protein DJ971N18.2	609.285	551.789	566.513	561.049	634.206	644.548	377.868	341.987	374.229
201582_at	SEC23B	Sec23 homolog B (S. cerevisiae)	130.264	116.561	106.432	159.311	153.911	144.758	147.079	104.598	138.725
201583_s_at	SEC23B	Sec23 homolog B (S. cerevisiae)	510.962	474.92	505.416	581.434	563.319	562.173	549.433	470.922	467.245
201584_s_at	DDX39	DEAD (Asp-Glu-Ala-Asp) box polypeptide 39	1255.73	1301.91	1353.36	1481.86	1378.69	1514.48	1481.86	1558.58	1325.93
201585_s_at	SFPQ	splicing factor proline/glutamine rich (polypyrimidine tract binding protein associated)	1258.03	1238.53	1387.18	1686.97	1822.63	1921.28	892.843	833.234	730.045
201586_s_at	SFPQ	splicing factor proline/glutamine rich (polypyrimidine tract binding protein associated)	2257.11	2392.54	2249.29	2873.75	2776.28	2811.94	2782.7	2903.66	2665.38
201587_s_at	IRAK1	interleukin-1 receptor-associated kinase 1	1813.7	1707.2	1578.07	1929.39	1905.03	1998.39	1479.91	1308.7	858.303
201588_at	TXNL1	thioredoxin-like 1	1563.34	1486.8	1432.88	1751.05	1678.45	1757.02	1896.1	1828.15	1924.63
201589_at	SMC1A	SMC1 structural maintenance of chromosomes 1-like 1 (yeast)	1329.62	1377.32	1418.35	1221.74	1311.76	1328.09	2077.8	2210.94	2027.09
201590_x_at	ANXA2	annexin A2	4637.83	4947.83	4933.23	4340.35	4570.67	3915.2	5127.95	5181.73	4814.01
201591_s_at	NISCH	nischarin	802.054	762.448	653.368	711.692	600.094	762.171	686.352	794.821	624.081
201592_at	EIF3H	eukaryotic translation initiation factor 3, subunit 3 gamma, 40kDa	1744.21	1807.29	1753.73	1616.54	1522.54	1648.56	1146.89	1159.93	1094.17
201593_s_at	ZC3H15	likely ortholog of mouse immediate early response, erythropoietin 4	1047.39	1112.41	1074.37	934.527	865.494	930.132	670.812	614.174	561.255
201594_s_at	PPP4R1	protein phosphatase 4, regulatory subunit 1	1124.63	1111.18	1054.13	1165.2	1063.6	1093.89	1392.3	1353.9	1301.91
201595_s_at	ZC3H15	likely ortholog of mouse immediate early response, erythropoietin 4	1003.96	957.878	880.935	852.146	928.622	889.646	912.528	873.376	982.147
201596_x_at	KRT18	keratin 18	3486.95	3482.65	3602.77	3486.95	3379.42	3617.15	2486.81	2280.25	2005.57
201597_at	COX7A2	cytochrome c oxidase subunit VIIa polypeptide 2 (liver)	2889.32	3008.73	3051.89	3018.1	2912.22	3102.8	3716.47	3777.64	3303.24
201598_s_at	INPPL1	inositol polyphosphate phosphatase-like 1	155.19	162.607	138.108	104.178	126.653	135.964	180.541	176.043	186.686
201599_at	OAT	ornithine aminotransferase (gyrate atrophy)	1633.83	1604.78	1555.09	1657.05	1621.73	1637.12	1733.6	1706.42	1821.25
201600_at	PHB2	repressor of estrogen receptor activity	2707.7	2623.81	2598.45	2568.15	2335.11	2551.48	1724.1	1740.53	1779.02
201601_x_at	IFITM1	interferon induced transmembrane protein 1 (9-27)	1052.7	1023.49	1192.45	920.713	1010.88	965.418	762.639	874.844	918.836
201602_s_at	PPP1R12A	protein phosphatase 1, regulatory (inhibitor) subunit 12A	162.751	141.161	180.792	158.062	160.758	153.397	69.0296	105.52	94.1967
201603_at	PPP1R12A	protein phosphatase 1, regulatory (inhibitor) subunit 12A	642.497	643.829	637.757	844.052	658.009	764.813	1331.7	1438.17	1061.74
201604_s_at	PPP1R12A	protein phosphatase 1, regulatory (inhibitor) subunit 12A	253.822	226.606	236.656	300.147	277.088	293.828	368.018	362.704	299.858
201605_x_at	CNN2	calponin 2	190.429	150.757	152.758	194.179	195.25	183.662	247.651	239.053	169.774
201606_s_at	PWP1	nuclear phosphoprotein similar to S. cerevisiae PWP1	899.7	754.827	770.69	743.917	765.062	672.061	726.864	806.067	725.681
201607_at	PWP1	nuclear phosphoprotein similar to S. cerevisiae PWP1	216.306	220.079	212.297	212.444	207.869	225.035	265.717	251.516	239.649
201608_s_at	PWP1	nuclear phosphoprotein similar to S. cerevisiae PWP1	515.455	547.88	537.485	567.927	535.754	539.104	423.867	480.821	419.578
201609_x_at	ICMT	isoprenylcysteine carboxyl methyltransferase	689.459	678.69	744.903	564.072	603.379	624.402	478.894	469.147	407.027
201611_s_at	ICMT	isoprenylcysteine carboxyl methyltransferase	193.097	200.282	205.74	210.891	220.115	201.019	148.901	142.15	153.476
201612_at	ALDH9A1	aldehyde dehydrogenase 9 family, member A1	780.303	810.416	817.1	824.56	847.051	855.403	1097.16	1078.82	1050.02
201613_s_at	AP1G2	adaptor-related protein complex 1, gamma 2 subunit	81.7176	88.1996	123.101	70.6328	57.0727	126.653	38.7335	40.4517	56.1005
201614_s_at	RUVBL1	RuvB-like 1 (E. coli)	598.242	465.096	455.036	587.03	522.683	587.03	381.37	364.309	396.72
201615_x_at	CALD1	caldesmon 1	191.044	162.416	149.248	94.6752	114.523	64.99	59.1281	83.7012	77.5107
201616_s_at	CALD1	caldesmon 1	255.662	273.504	224.722	185.531	206.443	203.543	230.087	215.701	244.257
201617_x_at	CALD1	caldesmon 1	299.704	274.869	246.334	274.727	239.427	266.067	296.463	252.424	341.669
201618_x_at	GPAA1	GPAA1P anchor attachment protein 1 homolog (yeast)	235.46	226.553	241.127	224.809	240.639	231.959	348.363	334.784	264.161
201619_at	PRDX3	peroxiredoxin 3	1431.64	1347.61	1400.39	1520.72	1492.51	1424.3	2494.77	2324.65	2492.3
201620_at	MBTPS1	membrane-bound transcription factor protease, site 1	313.229	323.118	371.275	195.894	188.345	178.982	197.763	279.579	229.141
201621_at	NBL1	neuroblastoma, suppression of tumorigenicity 1	92.1231	75.3718	109.629	106.373	83.1016	81.5711	93.126	44.5646	71.7397
201622_at	SND1	staphylococcal nuclease domain containing 1	248.896	229.859	233.491	216.346	243.617	225.423	360.11	374.87	484.804
201623_s_at	DARS	aspartyl-tRNA synthetase	1920.38	1915.29	1831.78	1952.73	1920.38	1963.44	1029.66	1173.68	998.52
201624_at	DARS	aspartyl-tRNA synthetase	665.69	587.768	643.829	809.315	699.363	763.65	666.819	763.65	720.135
201625_s_at	INSIG1	insulin induced gene 1	251.516	199.271	198.909	392.178	502.614	469.766	712.474	564.163	801.736
201626_at	INSIG1	insulin induced gene 1	1273.98	1036.92	1311.09	2682.71	2705.59	2782.7	2535.29	2435.08	2854.46
201627_s_at	INSIG1	insulin induced gene 1	780.809	761.444	1026.85	1839.8	2056.75	2036.89	1708.32	1485.77	1624.24
201628_s_at	RRAGA	Ras-related GTP binding A	1078.82	1015.56	1117.75	1123.33	1145.75	1218.76	658.009	634.726	666.615
201629_s_at	ACP1	acid phosphatase 1, soluble	362.185	330.195	337.274	377.6	409.789	360.611	239.685	218.288	244.381
201630_s_at	ACP1	acid phosphatase 1, soluble	573.961	540.955	530.554	511.951	520.314	494.233	706.486	690.239	649.004
201631_s_at	IER3	immediate early response 3	1118.36	1081.38	1277.14	826.248	857.81	788.531	1529.32	1549.34	1417.41
201632_at	EIF2B1	eukaryotic translation initiation factor 2B, subunit 1 alpha, 26kDa	546.114	458.974	475.982	550.412	562.821	509.765	309.851	337.536	391.014
201633_s_at	CYB5B	outer mitochondrial membrane cytochrome b5	347.073	299.36	293.953	418.911	444.82	436.812	821.89	864.668	656.746
201634_s_at	CYB5B	outer mitochondrial membrane cytochrome b5	629.738	631.018	594.076	802.939	411.615	779.818	508.567	393.265	548.296
201635_s_at	FXR1	fragile X mental retardation, autosomal homolog 1	289.486	230.556	233.741	231.322	248.853	233.096	313.415	237.718	311.728
201636_at	FXR1		542.385	573.961	619	703.619	647.319	737.421	1273.98	1264.33	1027.21
201637_s_at	FXR1	fragile X mental retardation, autosomal homolog 1	982.776	1065.47	1111.18	1142.09	1202.09	1122.48	902.005	958.317	953.932
201639_s_at	CPSF1	cleavage and polyadenylation specific factor 1, 160kDa	188.235	167.873	167.558	235.23	186.509	204.531	142.712	146.929	98.1011
201640_x_at	CLPTM1	cleft lip and palate associated transmembrane protein 1	63.9908	89.3284	76.4919	73.1156	75.2775	68.1345	88.1563	100.649	62.7378
201641_at	BST2	bone marrow stromal cell antigen 2	171.319	189.441	253.771	317.818	318.561	307.174	146.54	155.909	122.717
201642_at	IFNGR2	interferon gamma receptor 2 (interferon gamma transducer 1)	389.484	414.656	502.933	421.328	417.827	449.837	499.623	516.69	595.79
201643_x_at	KDM3B	jumonji domain containing 1B	532.297	579.516	563.488	510.483	546.114	498.399	597.697	641.852	527.995
201644_at	TSTA3	tissue specific transplantation antigen P35B	241.318	230.176	229.711	345.99	313.051	369.27	167.158	182.703	152.738
201645_at	TNC	tenascin C (hexabrachion)	448.835	489.458	487.345	275.948	303.593	269.11	224.722	353.573	315.066
201646_at	SCARB2	scavenger receptor class B, member 2	281.333	256.053	240.421	207.741	199.845	212.58	146.393	124.818	143.913
201647_s_at	SCARB2	scavenger receptor class B, member 2	60.5318	70.9905	69.1885	57.8475	59.8287	55.1365	78.2582	71.3444	70.7885
201648_at	JAK1	Janus kinase 1 (a protein tyrosine kinase)	500.622	512.636	515.75	478.724	563.713	512.636	505.506	564.384	520.589
201649_at	UBE2L6	ubiquitin-conjugating enzyme E2L 6	233.005	213.091	231.322	202.918	262.242	275.871	227.341	230.219	211.137
201650_at	KRT19	keratin 19	3797.01	3647.19	3762.86	2261.2	2276.71	2547.9	889.822	853.876	809.868
201651_s_at	PACSIN2	protein kinase C and casein kinase substrate in neurons 2	1020.41	907.736	934.994	972.545	902.537	996.62	755.77	770.47	732.918
201652_at	COPS5	COP9 constitutive photomorphogenic homolog subunit 5 (Arabidopsis)	1204.92	1138.84	1147.7	1188.39	1226.69	1186.85	729.591	752.973	764.27
201653_at	CNIH	cornichon homolog (Drosophila)	2239.97	1950.54	1728.15	1986.32	2210.94	2140.15	3930.89	3111.53	4656.58
201655_s_at	HSPG2	Heparan sulfate proteoglycan 2 (perlecan)	111.318	170.289	165.006	84.9079	105.199	95.3748	90.9955	70.4682	64.2354
201656_at	ITGA6	integrin, alpha 6	1230.43	1306.72	1091.37	854.711	1010.42	783.184	1238.01	1689.98	2349.59
201657_at	ARL1	ADP-ribosylation factor-like 1	104.861	98.6516	86.9037	142.757	139.24	127.256	111.808	89.4496	123.696
201658_at	ARL1	ADP-ribosylation factor-like 1	165.517	164.586	164.411	198.788	200.935	220.493	267.81	263.116	235.164
201659_s_at	ARL1	ADP-ribosylation factor-like 1	267.237	272.194	290.246	319.4	298.531	342.747	303.745	398.679	409.975
201660_at	ACSL3	acyl-CoA synthetase long-chain family member 3	1294.49	1344.13	1347.11	925.462	951.622	904.796	1822.63	2117.33	1719.61
201661_s_at	ACSL3	acyl-CoA synthetase long-chain family member 3	2572.87	2585.3	2570.49	1837.99	1921.28	1867.3	1906.91	2388.93	2010.02
201662_s_at	ACSL3	acyl-CoA synthetase long-chain family member 3	2651.13	2427.89	2257.11	2058.05	2088.39	2035.76	1239.89	1305.04	1616.54
201663_s_at	SMC4	SMC4 structural maintenance of chromosomes 4-like 1 (yeast)	1140.04	1143.98	1112.05	1266.86	1313.91	1331.7	1159.28	1050.89	1068.22
201664_at	SMC4	SMC4 structural maintenance of chromosomes 4-like 1 (yeast)	2394.75	2463.42	2247.77	2834.63	2992.64	2912.22	3152.19	3409.78	3463.89
201665_x_at	RPS17	ribosomal protein S17	4933.23	4718.08	4763.37	4519.81	4941.97	4119.13	5443.62	5472.66	4709.94
201666_at	TIMP1	tissue inhibitor of metalloproteinase 1 (erythroid potentiating activity, collagenase inhibitor)	1568.24	1663.58	1810.3	2157.85	2436.28	2326.19	1950.54	1935.96	1798.1
201667_at	GJA1	gap junction protein, alpha 1, 43kDa (connexin 43)	2854.46	2834.63	2682.71	2471.73	2247.77	2456.91	1663.58	1807.29	1857.69
201668_x_at	MARCKS	myristoylated alanine-rich protein kinase C substrate	36.8133	39.314	44.7202	53.6077	51.5276	47.6859	75.7458	63.0141	80.4962
201669_s_at	MARCKS	myristoylated alanine-rich protein kinase C substrate	1517.46	1539.6	1468.78	2005.57	1889.55	1863.86	2447.73	2484.14	2998.23
201670_s_at	MARCKS	myristoylated alanine-rich protein kinase C substrate	650.915	631.624	612.549	689.273	692.938	688.224	539.427	527.995	543.52
201671_x_at	USP14	ubiquitin specific protease 14 (tRNA-guanine transglycosylase)	638.72	717.069	703.994	556.701	655.459	555.74	1055.64	1142.97	1052.15
201672_s_at	USP14	ubiquitin specific protease 14 (tRNA-guanine transglycosylase)	1419.59	1445.07	1414.46	1507.63	1504.48	1551.27	1830.52	1869.25	1906.91
201673_s_at	GYS1	glycogen synthase 1 (muscle)	90.6243	90.9428	103.412	91.2744	89.0473	94.1133	118.543	150.128	113.181
201674_s_at	AKAP1	A kinase (PRKA) anchor protein 1	547.175	618.737	655.279	495.687	492.589	519.109	373.636	506.416	420.9
201675_at	AKAP1	A kinase (PRKA) anchor protein 1	770.327	851.805	864.668	638.601	648.169	716.914	626.854	708.986	673.248
201676_x_at	PSMA1	proteasome (prosome, macropain) subunit, alpha type, 1	1683.59	1775.6	1684.93	1658.97	1575.16	1658.97	2642.91	2372.11	2433.02
201677_at	C3orf37	DC12 protein	56.4805	53.8635	64.7688	61.3602	65.545	58.9213	41.6869	68.5782	56.1312
201678_s_at	C3orf37	DC12 protein	321.186	356.972	381.828	355.972	299.106	385.602	273.906	249.07	215.011
201680_x_at	SRRT	arsenate resistance protein ARS2	476.695	510.816	557.549	620.201	665.69	658.009	1007.41	1085.57	738.507
201681_s_at	DLG5	discs, large homolog 5 (Drosophila)	777.73	838.029	890.361	770.929	786.551	787.524	666.161	643.638	612.942
201682_at	PMPCB	peptidase (mitochondrial processing) beta	1171.17	1055.97	1019.89	1068.67	975.155	1036.08	1224.29	1143.44	1086.46
201683_x_at	TOX4	chromosome 14 open reading frame 92	104.204	110.32	98.8124	90.5291	95.7475	92.7976	80.4916	94.4397	95.4838
201684_s_at	TOX4	chromosome 14 open reading frame 92	171.676	184.391	178.2	200.731	221.33	215.564	248.743	211.027	254.865
201685_s_at	TOX4	chromosome 14 open reading frame 92	111.808	122.945	114.863	142.912	140.437	128.791	112.99	111.051	93.1316
201686_x_at	API5	apoptosis inhibitor 5	76.2281	70.5672	78.8096	80.1812	83.5492	99.6902	67.7243	67.5887	67.9525
201687_s_at	API5	apoptosis inhibitor 5	754.093	714.559	695.681	760.946	764.003	766.577	652.269	667.639	761.444
201688_s_at	TPD52	tumor protein D52	160.813	138.753	141.237	197.048	198.541	189.742	225.689	182.627	192.375
201689_s_at	TPD52	tumor protein D52	344.404	355.115	363.371	447.907	477.725	429.233	400.098	476.695	540.845
201690_s_at	TPD52	tumor protein D52	672.706	671.805	663.63	790.52	713.93	730.045	725.423	793.288	865.494
201692_at	SIGMAR1	opioid receptor, sigma 1	353.145	294.096	384.174	229.486	261.734	266.749	186.129	166.546	187.506
201693_s_at	EGR1	early growth response 1	117.689	105.949	92.4573	92.9519	144.325	102.059	252.014	165.162	202.601
201694_s_at	EGR1	early growth response 1	454.508	491.64	591.37	528.549	658.36	499.907	1831.78	1634.68	1830.52
201695_s_at	PNP	nucleoside phosphorylase	327.541	320.603	344.495	439.192	421.919	415.703	417.302	277.347	287.228
201696_at	SRSF4	splicing factor, arginine/serine-rich 4	745.209	824.56	837.355	746.479	828.62	787.894	544.194	673.999	624.402
201697_s_at	DNMT1	DNA (cytosine-5-)-methyltransferase 1	1260.17	1419.59	1328.09	1259.33	1081.38	1193.51	898.481	990.892	822.772
201698_s_at	SRSF9	splicing factor, arginine/serine-rich 9	2003.42	1945.8	1932.68	2083.72	2027.09	2108.91	1435.75	1391.33	1498.03
201699_at	PSMC6	proteasome (prosome, macropain) 26S subunit, ATPase, 6	1259.33	1352.75	1169.29	1703.9	1624.99	1621.73	2058.05	1882.67	2171.37
201700_at	CCND3	cyclin D3	228.37	203.131	225.636	237.639	219.459	234.253	568.245	616.673	519.019
201701_s_at	PGRMC2	progesterone receptor membrane component 2	484.175	421.267	387.23	485.855	432.576	449.257	514.567	448.439	583.988
201703_s_at	PPP1R10	protein phosphatase 1, regulatory subunit 10	119.851	97.9808	100.079	116.229	112.045	117.525	130.426	107.142	85.2901
201704_at	ENTPD6	ectonucleoside triphosphate diphosphohydrolase 6 (putative function)	227.939	242.002	245.096	203.914	198.742	203.812	525.521	538.923	404.031
201705_at	PSMD7	proteasome (prosome, macropain) 26S subunit, non-ATPase, 7 (Mov34 homolog)	772.705	788.959	802.939	801.736	930.859	819.707	670.013	689.459	886.302
201706_s_at	PEX19	peroxisomal biogenesis factor 19	61.2742	54.7569	48.502	67.1577	63.6122	58.7481	77.8287	57.1507	70.5994
201707_at	PEX19	peroxisomal biogenesis factor 19	158.089	142.053	148.672	163.11	161.721	163.373	309.586	251.399	280.423
201708_s_at	NIPSNAP1	nipsnap homolog 1 (C. elegans)	72.7147	65.4631	64.2605	62.0896	55.4898	57.3915	46.2142	60.6695	49.0097
201709_s_at	NIPSNAP1	nipsnap homolog 1 (C. elegans)	297.443	299.74	313.62	235.786	275.829	246.553	481.013	522.683	492.986
201710_at	MYBL2	v-myb myeloblastosis viral oncogene homolog (avian)-like 2	331.638	400.68	377.783	477.914	484.804	468.014	397.966	383.792	366.656
201711_x_at	RANBP2	RAN binding protein 2	149.068	147.413	188.024	135.589	139.396	123.43	113.99	94.8423	115.434
201712_s_at	RANBP2	RAN binding protein 2	140.173	138.779	137.48	143.501	166.248	155.493	202.181	190.503	213.149
201713_s_at	RANBP2	RAN binding protein 2	943.831	1062.16	1077.33	1007.86	1111.62	1028.95	999.315	1090.94	981.261
201714_at	TUBG1	tubulin, gamma 1	814.82	814.1	803.223	813.642	793.288	860.9	570.412	578.935	470.606
201715_s_at	ACIN1	apoptotic chromatin condensation inducer 1	116.698	120.927	122.841	145.022	137.059	143.335	84.0524	93.9858	58.949
201716_at	SNX1	sorting nexin 1	286.542	234.187	250.448	291.083	308.646	306.575	143.289	133.911	143.729
201717_at	MRPL49	mitochondrial ribosomal protein L49	333.811	327.93	302.958	417.123	426.805	438.382	436.886	436.641	338.535
201718_s_at	EPB41L2	erythrocyte membrane protein band 4.1-like 2	114.399	111.966	108.971	120.332	126.924	129.714	98.001	110.256	103.217
201719_s_at	EPB41L2	erythrocyte membrane protein band 4.1-like 2	437.967	487.931	531.766	457.344	468.213	486.621	693.171	670.013	584.126
201721_s_at	LAPTM5	lysosomal associated multispanning membrane protein 5	104.56	114.667	90.2574	99.1339	113.803	100.855	94.5358	98.2731	82.4077
201722_s_at	GALNT1	UDP-N-acetyl-alpha-D-galactosamine:polypeptide N-acetylgalactosaminyltransferase 1 (GalNAc-T1)	522.163	498.822	556.572	475.982	466.108	451.166	573.056	629.195	530.554
201723_s_at	GALNT1	UDP-N-acetyl-alpha-D-galactosamine:polypeptide N-acetylgalactosaminyltransferase 1 (GalNAc-T1)	478.387	454.666	510.962	337.274	365.961	374.406	309.291	285.415	257.434
201724_s_at	GALNT1	UDP-N-acetyl-alpha-D-galactosamine:polypeptide N-acetylgalactosaminyltransferase 1 (GalNAc-T1)	316.572	315.592	350.295	264.745	273.459	268.789	306.204	314.651	320.603
201725_at	CDC123	chromosome 10 open reading frame 7	838.029	872.355	896.261	1079.88	1046.5	1046.16	661.521	640.595	758.569
201726_at	ELAVL1	ELAV (embryonic lethal, abnormal vision, Drosophila)-like 1 (Hu antigen R)	1729.8	1601.64	1584.63	1891.3	1944.6	1852.81	1841.67	1697.01	1748.49
201727_s_at	ELAVL1	ELAV (embryonic lethal, abnormal vision, Drosophila)-like 1 (Hu antigen R)	136.109	165.704	207.273	180.394	165.135	216.504	214.707	232.973	271.369
201728_s_at	KIAA0100	KIAA0100 gene product	43.7265	51.1014	51.6145	39.6401	46.7312	44.6888	30.9085	44.8187	53.5027
201729_s_at	KIAA0100	KIAA0100 gene product	469.249	429.056	495.687	424.14	424.033	452.388	269.507	335.05	309.291
201730_s_at	TPR	translocated promoter region (to activated MET oncogene)	785.546	895.862	849.186	681.907	662.479	648.782	205.046	318.125	259.281
201731_s_at	TPR	translocated promoter region (to activated MET oncogene)	748.926	800.673	848.707	682.509	772.893	757.777	671.805	722.631	646.391
201732_s_at	CLCN3	chloride channel 3	100.397	116.766	115.172	91.9929	85.6931	82.3674	83.9568	86.1095	93.8839
201733_at	CLCN3	chloride channel 3	92.07	75.7039	83.388	67.1152	57.6363	58.6951	25.362	42.877	50.9232
201734_at	CLCN3	Chloride channel 3	790.52	808.846	822.413	659.531	723.977	695.358	1544.57	1635.66	1597.13
201735_s_at	CLCN3	chloride channel 3	430.057	477.569	474.557	390.029	404.031	396.199	391.126	388.861	395.324
201736_s_at	MARCH6	membrane-associated ring finger (C3HC4) 6	701.701	700.453	713.314	499.534	534.122	510.483	651.564	739.195	869.941
201737_s_at	MARCH6	membrane-associated ring finger (C3HC4) 6	778.801	678.051	587.164	408.911	446.647	425.968	317.972	253.324	423.393
201738_at	EIF1B	translation factor sui1 homolog	1132.31	1117.75	1024.43	1156.39	1050.02	1093.2	868.582	823.68	950.792
201739_at	SGK1	serum/glucocorticoid regulated kinase	296.681	308.901	378.174	281.752	325.856	311.175	722.487	750.804	727.716
201740_at	NDUFS3	NADH dehydrogenase (ubiquinone) Fe-S protein 3, 30kDa (NADH-coenzyme Q reductase)	918.421	903.933	940.828	1007.08	971.811	1014.68	972.085	912.758	820.442
201742_x_at	SRSF1	splicing factor, arginine/serine-rich 1 (splicing factor 2, alternate splicing factor)	1034.34	922.608	895.042	941.429	924.834	967.839	1339.97	1068.97	1073.28
201743_at	CD14	CD14 antigen	60.5864	54.5626	61.0822	72.8539	68.3622	72.0004	62.0156	49.0274	64.9774
201745_at	TWF1	PTK9 protein tyrosine kinase 9	1149.84	1121.06	1015.96	1431.64	1238.53	1365.48	912.758	984.274	999.715
201746_at	TP53	tumor protein p53 (Li-Fraumeni syndrome)	92.3433	66.5534	83.2605	79.2888	71.3305	86.6235	120.891	85.8726	81.7961
201747_s_at	SAFB	scaffold attachment factor B	70.5577	68.8971	84.5221	122.876	85.1973	96.8302	56.0302	46.9809	42.8796
201748_s_at	SAFB	scaffold attachment factor B	275.871	299.31	283.243	313.415	296.031	285.175	243.125	286.085	239.482
201749_at	ECE1	Endothelin converting enzyme 1	89.9077	81.3445	84.5531	83.8978	83.8494	80.3653	164.6	184.634	145.881
201751_at	JOSD1	KIAA0063 gene product	454.055	535.163	616.673	442.011	483.513	476.812	292.288	299.36	266.943
201752_s_at	ADD3	adducin 3 (gamma)	248.002	237.564	229.06	222.107	279.702	240.122	111.877	124.921	120.74
201753_s_at	ADD3	adducin 3 (gamma)	380.374	397.792	371.189	400.355	412.071	417.755	483.081	534.455	478.053
201754_at	COX6C	cytochrome c oxidase subunit VIc	3435.21	3716.47	3501.59	3482.65	3451.7	3367.65	3994.01	4136.71	3955.21
201755_at	MCM5	MCM5 minichromosome maintenance deficient 5, cell division cycle 46 (S. cerevisiae)	92.6561	106.533	97.5576	118.543	117.851	130.125	103.929	92.9099	96.9256
201756_at	RPA2	replication protein A2, 32kDa	426.805	436.994	481.475	540.623	619.808	563.182	535.307	547.88	566.016
201757_at	NDUFS5 /// RPL10	NADH dehydrogenase (ubiquinone) Fe-S protein 5, 15kDa (NADH-coenzyme Q reductase)	2788.53	2808.26	2755.35	2944.79	2961.19	2961.19	3870.21	3930.89	4009.52
201758_at	TSG101	tumor susceptibility gene 101	585.681	606.665	596.48	619	602.175	606.965	660.912	560.662	560.01
201759_at	TBCD	tubulin-specific chaperone d	59.0036	44.6009	52.5685	61.3153	62.913	64.2354	47.342	31.6296	14.0737
201760_s_at	WSB2	WD repeat and SOCS box-containing 2	591.198	547.287	583.988	823.037	819.972	797.708	1049.49	862	975.897
201761_at	MTHFD2	methylenetetrahydrofolate dehydrogenase (NADP+ dependent) 2, methenyltetrahydrofolate cyclohydrolase	2820.64	2848.92	2707.7	1499.13	1462.42	1458.55	1994.01	1896.1	1735.01
201762_s_at	PSME2	proteasome (prosome, macropain) activator subunit 2 (PA28 beta)	1123.33	1173.16	1168.3	1319.7	1271.63	1363.65	922.248	801.736	892.843
201763_s_at	DAXX	death-associated protein 6	76.2917	76.901	77.3417	77.7814	80.5657	85.103	60.2651	18.2479	54.6317
201764_at	TMEM106C	hypothetical protein MGC5576	1285.91	1104.17	1027.64	1198.92	931.343	1153.15	671.519	656.603	757.219
201765_s_at	HEXA	hexosaminidase A (alpha polypeptide)	643.487	661.345	689.796	492.887	557.549	521.861	368.212	373.756	438.144
201767_s_at	ELAC2	elaC homolog 2 (E. coli)	221.515	247.522	241.849	262.879	234.352	249.938	260.981	346.338	276.116
201768_s_at	CLINT1	enthoprotin	129.627	139.567	131.269	133.858	129.16	121.59	134.178	116.487	112.483
201769_at	CLINT1	enthoprotin	958.957	952.773	947.842	786.735	879.996	840.22	1576.7	1663.58	1733.6
201770_at	SNRPA	small nuclear ribonucleoprotein polypeptide A	595.075	581.434	565.401	583.671	535.076	614.57	363.656	385.81	315.48
201771_at	SCAMP3	secretory carrier membrane protein 3	309.093	345.99	368.777	300.63	329.577	319.777	318.561	316.94	286.98
201772_at	AZIN1	ornithine decarboxylase antizyme inhibitor	719.303	559.721	532.297	587.768	533.881	575.805	495.862	405.98	577.801
201773_at	ADNP	activity-dependent neuroprotector	1377.32	1586.37	1525.91	1154.64	1344.67	1196.99	1422.24	1367.89	1365.48
201774_s_at	NCAPD2	chromosome condensation-related SMC-associated protein 1	518.686	501.31	423.241	536.449	548.917	559.377	418.792	416.942	439.739
201775_s_at	KIAA0494	KIAA0494 gene product	33.5311	35.9523	45.9037	37.9543	31.5233	35.8584	64.9224	56.626	83.6416
201776_s_at	KIAA0494	KIAA0494 gene product	130.669	117.416	126.959	184.065	192.123	184.634	206.052	157.492	152.363
201777_s_at	KIAA0494	KIAA0494 gene product	48.0133	58.3454	40.5943	60.9018	53.7293	57.1507	56.641	41.0254	39.3556
201778_s_at	KIAA0494	KIAA0494 gene product	458.469	443.864	482.036	520.031	557.852	521.039	398.221	379.207	381.187
201779_s_at	RNF13	ring finger protein 13	725.423	724.083	808.59	486.893	485.35	530.441	421.267	453.196	395.779
201780_s_at	RNF13	ring finger protein 13	630.011	547.787	603.742	475.473	446.008	472.238	311.24	319.978	303.924
201781_s_at	AIP	aryl hydrocarbon receptor interacting protein	98.3421	88.9176	95.0921	119.675	114.056	123.245	76.2481	72.8622	87.205
201782_s_at	AIP	aryl hydrocarbon receptor interacting protein	178.732	172.319	176.562	205.324	201.783	200.85	305.329	286.845	211.511
201783_s_at	RELA		183.571	135.746	176.84	214.147	188.256	196.748	176.24	171.258	170.15
201784_s_at	C11orf58	small acidic protein	1635.66	1516.72	1502.74	1715.43	1755.36	1645.96	1972.57	2040.98	2247.77
201786_s_at	ADAR	adenosine deaminase, RNA-specific	583.671	556.913	604.059	529.641	561.403	545.407	905.196	974.511	595.632
201787_at	FBLN1	fibulin 1	175.096	156.006	157.932	125.924	141.667	166.608	75.549	119.363	102.109
201788_at	DDX42	DEAD (Asp-Glu-Ala-Asp) box polypeptide 42	644.878	634.384	660.391	608.24	643.351	611.756	437.312	449.257	489.458
201790_s_at	DHCR7	7-dehydrocholesterol reductase	380.492	387.843	417.453	355.403	388.303	360.466	297.145	316.489	347.776
201791_s_at	DHCR7	7-dehydrocholesterol reductase	645.085	712.474	703.433	531.155	716.093	694.916	575.308	574.596	558.761
201792_at	AEBP1	AE binding protein 1	50.008	48.7962	72.9147	48.624	42.6273	43.6784	55.6335	65.7002	39.6543
201794_s_at	SMG7	chromosome 1 open reading frame 16	147.566	165.461	149.112	138.108	154.071	141.667	152.395	154.631	160.484
201795_at	LBR	lamin B receptor	1733.6	1732.9	1786.15	1831.78	1675.51	1815.29	2079.07	2410.58	2473.76
201797_s_at	VARS	valyl-tRNA synthetase 2	148.846	145.732	171.166	184.171	170.05	228.206	170.499	185.955	185.356
201798_s_at	MYOF	fer-1-like 3, myoferlin (C. elegans)	1050.02	1035.47	1025.68	867.968	871.924	910.395	648.297	641.251	626.854
201799_s_at	OSBP	oxysterol binding protein	107.929	113.787	123.338	135.964	141.322	114.739	61.6345	70.0849	90.5062
201800_s_at	OSBP	oxysterol binding protein	289.372	309.388	320.827	239.567	273.023	255.619	387.931	396.85	425.695
201802_at	SLC29A1	solute carrier family 29 (nucleoside transporters), member 1	29.4332	25.7742	31.7223	31.9211	30.9204	34.8947	102.738	74.1827	66.241
201803_at	POLR2B	polymerase (RNA) II (DNA directed) polypeptide B, 140kDa	1108.41	961.623	961.623	1244.02	1310.48	1263.7	1958.91	1724.89	1747.6
201804_x_at	TBCB	cytoskeleton associated protein 1	543.394	533.982	580.94	674.203	604.36	691.189	492.986	536.198	415.015
201805_at	PRKAG1	protein kinase, AMP-activated, gamma 1 non-catalytic subunit	330.659	303.688	314.968	297.145	286.98	309.586	259.41	258.627	239.597
201807_at	VPS26A	vacuolar protein sorting 26 (yeast)	1344.13	1271.63	1322.86	1553.79	1473.47	1533.21	1996	1951.75	1900.63
201809_s_at	ENG	endoglin (Osler-Rendu-Weber syndrome 1)	91.586	96.5497	69.0433	74.6859	86.2592	83.7641	72.2563	94.2191	77.593
201810_s_at	SH3BP5	SH3-domain binding protein 5 (BTK-associated)	51.4454	38.8911	55.1503	52.4233	43.1865	54.9403	109.302	90.9845	84.7124
201811_x_at	SH3BP5	SH3-domain binding protein 5 (BTK-associated)	115.354	121.754	99.7412	112.355	104.803	111.764	221.578	181.896	175.229
201812_s_at	C4orf46 /// TOMM7	translocase of outer mitochondrial membrane 7 homolog (yeast)	2500.65	2693.28	2593.38	3049.05	2724.04	2992.64	2210.94	2183.71	2140.15
201813_s_at	TBC1D5	TBC1 domain family, member 5	154.513	203.184	201.253	183.795	199.076	186.741	99.0455	142.053	78.6703
201814_at	TBC1D5	TBC1 domain family, member 5	318.88	291.221	310.051	299.858	307.287	303.202	667.924	657.863	544.419
201816_s_at	GBAS	glioblastoma amplified sequence	842.954	830.81	769.486	851.613	826.634	879.453	817.583	784.017	847.547
201817_at	UBE3C	ubiquitin protein ligase E3C	486.509	481.147	498.625	552.421	574.596	554.903	962.797	1163.64	838.355
201818_at	LPCAT1	hypothetical protein FLJ12443	900.562	912.528	1104.17	749.672	788.959	803.952	602.553	611.555	584.281
201819_at	SCARB1	scavenger receptor class B, member 1	161.058	150.112	174.458	140.772	146.702	145.832	115.794	111.575	128.165
201820_at	KRT5	keratin 5 (epidermolysis bullosa simplex, Dowling-Meara/Kobner/Weber-Cockayne types)	1355.57	1514.48	1588.28	860.624	844.9	887.469	377.132	355.972	284.422
201821_s_at	TIMM17A	translocase of inner mitochondrial membrane 17 homolog A (yeast)	541.059	537.378	572.685	875.687	845.253	905.196	447.072	354.238	378.053
201822_at	TIMM17A	translocase of inner mitochondrial membrane 17 homolog A (yeast)	28.688	24.4624	23.8284	38.9677	32.5837	38.1427	57.7879	51.9835	48.2515
201823_s_at	RNF14	ring finger protein 14	262.151	249.616	250.144	299.973	276.002	289.999	379.207	320.045	336.206
201824_at	RNF14	ring finger protein 14	268.564	228.516	207.032	226.263	246.097	217.612	241.409	178.771	211.332
201825_s_at	SCCPDH	CGI-49 protein	222.014	205.567	224.462	272.975	277.811	276.439	263.982	223.101	202.774
201826_s_at	SCCPDH	CGI-49 protein	51.1269	43.3356	45.2561	55.8633	62.0066	52.0786	78.6993	94.8765	72.1556
201827_at	SMARCD2	SWI/SNF related, matrix associated, actin dependent regulator of chromatin, subfamily d, member 2	294.404	301.791	306.575	314.999	295.786	284.081	318.609	328.972	257.875
201828_x_at	FAM127A	CAAX box 1	201.764	182.703	191.433	282.818	306.29	290.497	260.143	306.29	138.258
201829_at	NET1	neuroepithelial cell transforming gene 1	517.366	462.002	525.179	739.966	646.391	699.766	533.018	626.674	453.196
201830_s_at	NET1	neuroepithelial cell transforming gene 1	550.614	537.27	513.933	620.412	622.877	609.285	1303.09	1345.92	1334.72
201831_s_at	USO1	vesicle docking protein p115	215.971	241.696	263.521	171.295	171.083	153.627	132.391	180.932	128.264
201832_s_at	USO1	vesicle docking protein p115	899.059	845.508	902.537	637.541	753.842	773.109	619	648.006	620.201
201833_at	HDAC2	histone deacetylase 2	1571.52	1540.73	1443.91	1804.12	1591.08	1709.04	1225.58	1205.29	1216.14
201834_at	PRKAB1	protein kinase, AMP-activated, beta 1 non-catalytic subunit	105.146	106.921	109.53	84.5814	101.909	65.1484	89.2614	86.5137	81.0095
201836_s_at	SUPT7L	SPTF-associated factor 65 gamma	78.8675	88.435	83.3204	78.1986	71.811	72.9229	44.5525	44.5799	58.2477
201837_s_at	SUPT7L	SPTF-associated factor 65 gamma	482.888	488.45	499.623	371.477	363.263	410.45	262.879	249.153	290.497
201838_s_at	SUPT7L	SPTF-associated factor 65 gamma	51.7034	43.1184	50.7311	42.6985	36.1654	38.4765	49.5733	42.8123	46.5226
201839_s_at	EPCAM	tumor-associated calcium signal transducer 1	2705.59	2662.72	2693.28	1390.03	1381.28	1502.02	1299.31	1232.17	1670.28
201840_at	NEDD8	neural precursor cell expressed, developmentally down-regulated 8	1884.89	1819.42	1822.63	2021.88	1846.92	2090.67	1036.08	1023.86	908.431
201841_s_at	HSPB1	heat shock 27kDa protein 1	622.675	616.673	661.16	594.472	640.122	685.779	645.618	620.138	697.346
201842_s_at	EFEMP1	EGF-containing fibulin-like extracellular matrix protein 1	6497.35	5915.8	5782.38	4016.09	3980.14	4340.35	3129.71	3311.22	3164.71
201843_s_at	EFEMP1	EGF-containing fibulin-like extracellular matrix protein 1	1632.7	1458.55	1348.59	1071.8	1172.66	1163.29	841.811	886.302	1009.38
201844_s_at	RYBP	RING1 and YY1 binding protein	399.365	386.868	367.063	394.851	374.133	378.798	238.161	223.522	313.471
201845_s_at	RYBP		593.826	583.671	642.653	692.315	697.585	691.83	887.469	845.253	806.258
201846_s_at	RYBP	RING1 and YY1 binding protein	264.601	292.736	263.039	234.479	252.612	259.129	129.734	197.69	127.762
201847_at	LIPA	lipase A, lysosomal acid, cholesterol esterase (Wolman disease)	1891.3	2006.95	2067.32	1698.27	1665.99	1594.71	1624.99	1555.09	1614.27
201848_s_at	BNIP3	BCL2/adenovirus E1B 19kDa interacting protein 3	373.823	319.234	359.105	367.929	393.72	343.486	336.99	243.204	308.45
201849_at	BNIP3	BCL2/adenovirus E1B 19kDa interacting protein 3	1055.64	1079.88	1021.44	1284.3	1343.45	1224.83	899.059	898.481	904.197
201850_at	CAPG	capping protein (actin filament), gelsolin-like	217.946	191.619	197.552	253.978	243.054	242.002	296.947	337.468	228.106
201851_at	SH3GL1	SH3-domain GRB2-like 1	121.801	160.308	190.099	158.713	174.845	158.808	143.592	132.039	105.904
201853_s_at	CDC25B	cell division cycle 25B	574.596	615.334	631.784	794.821	787.732	803.223	855.403	899.435	1009.15
201854_s_at	ATMIN	KIAA0431 protein	197.182	192.465	184.731	144.54	154.579	147.685	81.9832	88.2299	113.706
201855_s_at	ATMIN	KIAA0431 protein	227.635	218.242	237.977	204.639	194.836	213.457	209.573	213.282	227.341
201856_s_at	ZFR	zinc finger RNA binding protein	129.408	129.699	122.057	147.685	134.035	137.33	49.2274	44.8307	65.0784
201857_at	ZFR	zinc finger RNA binding protein	1324.18	1347.11	1289.8	1301.41	1256.57	1309.99	1544.05	1620.3	1333.62
201858_s_at	SRGN	proteoglycan 1, secretory granule	936.404	871.034	1101	1034.34	1052.7	1046.8	1306.72	1479.91	1130.55
201859_at	SRGN	proteoglycan 1, secretory granule	2047.38	2014.22	1876.52	2124.37	2194.06	2101.61	3297.13	3379.42	4789.83
201860_s_at	PLAT	plasminogen activator, tissue	159.608	156.035	152.035	92.0594	147.528	94.4829	102.914	126.214	162.458
201861_s_at	LRRFIP1	leucine rich repeat (in FLII) interacting protein 1	409.415	440.053	423.867	337.468	349.604	346.828	195.052	174.458	147.97
201862_s_at	LRRFIP1	leucine rich repeat (in FLII) interacting protein 1	761.928	947.367	865.925	821.603	918.421	870.259	820.442	865.494	971.269
201863_at	FAM32A	family with sequence similarity 32, member A	289.788	272.975	287.135	445.293	374.406	405.068	297.989	313.278	275.219
201864_at	GDI1	GDP dissociation inhibitor 1	196.024	178.626	186.033	232.08	202.643	279.356	1318.48	1432.88	1201.2
201865_x_at	NR3C1	nuclear receptor subfamily 3, group C, member 1 (glucocorticoid receptor)	935.995	1026.35	1120.62	953.932	1018.73	1007.41	1073.5	1281.77	1057.99
201866_s_at	NR3C1	nuclear receptor subfamily 3, group C, member 1 (glucocorticoid receptor)	194.529	170.18	198.541	187.883	207.625	184.292	166.523	135.115	132.3
201867_s_at	TBL1X	transducin (beta)-like 1X-linked	32.4971	42.545	50.9232	49.4229	38.3709	43.0046	46.004	66.5156	56.6523
201870_at	TOMM34	translocase of outer mitochondrial membrane 34	180.304	180.634	169.91	191.648	173.723	185.916	373.702	300.995	286.038
201871_s_at	UBXN1	ORF	529.786	553.996	547.88	563.488	521.587	601.431	277.667	462.977	311.871
201872_s_at	ABCE1	ATP-binding cassette, sub-family E (OABP), member 1	998.015	920.35	833.957	994.778	957.175	991.203	1007.86	893.164	966.321
201873_s_at	ABCE1	ATP-binding cassette, sub-family E (OABP), member 1	694.447	653.659	693.778	890.361	749.672	827.996	1038.87	1007.41	981.805
201874_at	MPZL1	myelin protein zero-like 1	357.847	343.563	376.106	270.309	285.098	304.969	268.429	241.658	286.685
201875_s_at	MPZL1	myelin protein zero-like 1	229.675	222.708	259.806	217.311	198.346	216.608	121.061	87.0176	86.378
201876_at	PON2	paraoxonase 2	1057.64	1021.1	1126.72	835.417	866.827	889.822	809.868	827.996	929.061
201877_s_at	PPP2R5C	protein phosphatase 2, regulatory subunit B (B56), gamma isoform	360.529	352.145	318.703	410.45	434.382	412.899	558.319	536.101	623.167
201878_at	ARIH1	ariadne homolog, ubiquitin-conjugating enzyme E2 binding protein, 1 (Drosophila)	108.216	113.532	108.074	121.024	113.913	124.978	87.3216	80.6005	72.7982
201879_at	ARIH1	ariadne homolog, ubiquitin-conjugating enzyme E2 binding protein, 1 (Drosophila)	102.345	114.043	124.764	105.803	103.49	100.584	82.6638	94.4694	88.1563
201880_at	ARIH1	Ariadne homolog, ubiquitin-conjugating enzyme E2 binding protein, 1 (Drosophila)	278.358	271.546	258.388	299.704	252.352	303.423	246.223	268.357	217.29
201881_s_at	ARIH1	ariadne homolog, ubiquitin-conjugating enzyme E2 binding protein, 1 (Drosophila)	174.217	168.981	180.48	186.546	172.596	183.073	103.466	98.7785	97.9808
201883_s_at	B4GALT1	UDP-Gal:betaGlcNAc beta 1,4- galactosyltransferase, polypeptide 1	466.753	447.314	436.123	316.293	360.382	309.617	762.171	708.412	623.597
201885_s_at	CYB5R3	diaphorase (NADH) (cytochrome b-5 reductase)	1238.01	1300.08	1303.09	1362.17	1516.72	1351.35	1258.51	1100.42	1030.64
201886_at	DCAF11	WD repeat domain 23	80.8911	74.6859	83.1826	93.534	101.628	103.07	156.79	137.149	190.401
201887_at	IL13RA1	interleukin 13 receptor, alpha 1	387.76	402.512	397.966	319.234	363.854	348.218	523.902	490.454	554.37
201888_s_at	IL13RA1	interleukin 13 receptor, alpha 1	118.344	115.396	100.101	85.7374	86.5503	85.628	76.4618	69.3491	105.766
201889_at	FAM3C	family with sequence similarity 3, member C	654.341	624.478	596.629	702.136	668.928	693.171	667.358	613.777	720.671
201890_at	RRM2	ribonucleotide reductase M2 polypeptide	1994.01	2043.16	2025.26	2721.82	2713.87	2728.89	3617.15	3732.25	3791.47
201891_s_at	B2M	beta-2-microglobulin	6251.66	5950.61	6251.66	6251.66	6173.73	6309.53	5684.87	5626.97	6047.32
201892_s_at	IMPDH2	IMP (inosine monophosphate) dehydrogenase 2	3013.03	2873.75	2935.38	2826.41	2768.82	2731.33	3729.46	3463.89	3233.66
201894_s_at	SSR1	signal sequence receptor, alpha (translocon-associated protein alpha)	929.469	945.046	1063.79	745.209	806.659	820.19	772.131	838.918	848.707
201895_at	ARAF	v-raf murine sarcoma 3611 viral oncogene homolog	85.319	90.8707	87.6832	74.6425	86.69	83.7369	60.8526	77.1251	55.1562
201896_s_at	PSRC1	differential display and activated by p53	288.102	302.362	298.961	433.143	401.85	418.997	439.053	436.812	523.298
201897_s_at	CKS1B	CDC28 protein kinase regulatory subunit 1B	1778.43	1799.67	1846.92	2036.89	1913.68	1986.32	1518.19	1500.13	1481.86
201898_s_at	UBE2A	ubiquitin-conjugating enzyme E2A (RAD6 homolog)	501.978	503.005	484.75	605.389	577.437	570.551	570.197	494.058	562.445
201899_s_at	UBE2A	ubiquitin-conjugating enzyme E2A (RAD6 homolog)	615.993	610.381	569.101	799.271	759.923	752.095	695.501	606.965	757.426
201900_s_at	AKR1A1	aldo-keto reductase family 1, member A1 (aldehyde reductase)	376.993	360.932	354.689	447.782	435.406	455.952	449.1	426.69	439.878
201901_s_at	YY1	YY1 transcription factor	1104.17	1073.28	1063.6	1069.58	1057.64	1070.37	711	818.86	685.779
201903_at	UQCRC1	ubiquinol-cytochrome c reductase core protein I	971.269	989.219	996.62	842.954	838.355	849.186	945.596	887.469	869.525
201904_s_at	CTDSPL	CTD (carboxy-terminal domain, RNA polymerase II, polypeptide A) small phosphatase-like	251.234	257.766	281.394	235.202	234.548	304.626	194.529	189.441	171.565
201905_s_at	CTDSPL	CTD (carboxy-terminal domain, RNA polymerase II, polypeptide A) small phosphatase-like	57.5564	57.3498	56.3727	51.7426	56.4861	51.7122	68.9076	55.0311	59.5953
201906_s_at	CTDSPL	CTD (carboxy-terminal domain, RNA polymerase II, polypeptide A) small phosphatase-like	363.656	362.978	358.462	334.491	343.341	362.427	326.269	313.229	289.788
201908_at	DVL3	dishevelled, dsh homolog 3 (Drosophila)	88.5372	86.6383	118.169	92.4159	103.133	96.4809	78.131	101.483	86.8368
201909_at	RPS4Y1	ribosomal protein S4, Y-linked 1	3664.09	3770.15	3583.17	3827.14	4083.76	3999.82	2653.72	2378.25	2770.89
201910_at	FARP1	FERM, RhoGEF (ARHGEF) and pleckstrin domain protein 1 (chondrocyte-derived)	96.8085	134.828	89.9874	88.6265	109.554	98.7785	122.644	124.29	117.241
201911_s_at	FARP1	FERM, RhoGEF (ARHGEF) and pleckstrin domain protein 1 (chondrocyte-derived)	68.4744	63.2506	44.1865	67.7295	56.2313	74.1277	45.8936	38.4809	51.5347
201912_s_at	GSPT1	G1 to S phase transition 1	309.495	289.426	308.957	351.176	341.736	324.096	159.243	197.182	185.684
201913_s_at	COASY	Coenzyme A synthase	520.77	505.166	467.068	331.589	344.944	370.058	345.882	283.532	260.546
201914_s_at	SEC63	SEC63-like (S. cerevisiae)	1118.12	1091.77	1200.11	660.139	754.093	690.866	418.636	504.754	490.782
201915_at	SEC63	SEC63-like (S. cerevisiae)	170.516	147.328	155.19	116.149	135.964	118.407	99.7079	87.5829	112.743
201916_s_at	SEC63	SEC63-like (S. cerevisiae)	1426.2	1446.89	1517.46	1004.81	1070.37	1034.92	1118.12	1066.64	1257.71
201917_s_at	SLC25A36	hypothetical protein FLJ10618	558.023	583.853	467.245	392.031	434.317	404.64	288.102	258.831	327.358
201918_at	SLC25A36	Hypothetical protein FLJ10618	648.006	713.63	657.863	490.713	475.069	488.809	459.92	690.011	490.218
201919_at	SLC25A36	Hypothetical protein FLJ10618	564.807	568.109	552.918	445.62	474.362	453.576	357.324	369.767	384.85
201920_at	SLC20A1	solute carrier family 20 (phosphate transporter), member 1	1128.35	1223.31	1253.7	1102.26	1105.15	1149.84	1684.93	1681.01	1551.27
201921_at	GNG10	guanine nucleotide binding protein (G protein), gamma 10	1819.42	1745.33	1755.36	2077.8	2006.95	1889.55	2989.8	2820.64	3266.91
201922_at	NSA2	TGF beta-inducible nuclear protein 1	3075.31	3095.33	3137.7	3637.12	3460.48	3423.17	2433.02	2367.96	2161.66
201923_at	PRDX4	peroxiredoxin 4	2509.61	2580.23	2648.19	1962.14	2067.32	2050.93	1412.59	1525.91	1610.82
201924_at	AFF1	myeloid/lymphoid or mixed-lineage leukemia (trithorax homolog, Drosophila); translocated to, 2	799.826	819.348	879.453	889.646	922.248	916.787	541.831	560.132	608.41
201925_s_at	CD55	decay accelerating factor for complement (CD55, Cromer blood group system)	374.87	336.853	333.334	256.895	276.187	262.694	267.189	277.854	339.555
201926_s_at	CD55	decay accelerating factor for complement (CD55, Cromer blood group system)	201.221	191.281	168.874	146.607	156.035	149.966	90.6243	84.1937	97.426
201927_s_at	PKP4	plakophilin 4	224.953	215.934	150.515	132.911	143.842	140.696	73.2008	78.5337	97.9075
201928_at	PKP4	plakophilin 4	408.393	459.627	435.668	424.722	453.777	420.757	447.22	496.019	520.77
201929_s_at	PKP4	plakophilin 4	171.943	197.792	181.444	175.93	170.93	179.544	132.814	153.5	123.15
201930_at	MCM6	MCM6 minichromosome maintenance deficient 6 (MIS5 homolog, S. pombe) (S. cerevisiae)	1724.89	1697.01	1616.54	1662.76	1712.06	1663.58	1477.98	1425.77	1385.28
201931_at	ETFA	electron-transfer-flavoprotein, alpha polypeptide (glutaric aciduria II)	1456.03	1476.32	1500.13	1586.37	1502.74	1590.19	1234.22	1170.54	1118.12
201932_at	LRRC41	MUF1 protein	84.8088	84.4822	88.722	111.764	103.759	112.729	91.1227	129.699	110.229
201933_at	CHMP1A	procollagen (type III) N-endopeptidase	119.457	135.732	134.781	146.418	148.808	170.64	149.223	155.794	188.4
201934_at	WDR82	hypothetical protein PRO2730	1626.36	1579.61	1486.8	1761.72	1865.9	1733.6	2299.22	1848.03	1568.24
201935_s_at	EIF4G3	eukaryotic translation initiation factor 4 gamma, 3	445.436	483.882	470.491	492.768	512.077	476.695	358.59	384.709	364.018
201936_s_at	EIF4G3	eukaryotic translation initiation factor 4 gamma, 3	218.344	184.77	177.053	296.803	209.119	271.34	257.25	316.421	303.127
201937_s_at	DNPEP	aspartyl aminopeptidase	94.6752	90.5291	87.4257	128.749	121.338	125.292	87.9969	80.1109	83.9671
201938_at	CDK2AP1	CDK2-associated protein 1	1264.33	1246.82	1202.09	1427.36	1369.38	1408.47	1564.27	1551.27	1806.1
201939_at	PLK2	polo-like kinase 2 (Drosophila)	1019.89	950.023	1008.46	1677.18	1680.53	1719.61	1591.08	1742.03	1996
201940_at	CPD	carboxypeptidase D	519.316	529.414	503.423	452.465	497.823	468.954	435.913	441.451	503.071
201941_at	CPD	carboxypeptidase D	1210.51	1229.29	1157.02	1026.85	1187.33	1091.77	1189.79	1059.87	1049.49
201942_s_at	CPD	carboxypeptidase D	50.3169	55.625	48.8499	47.6368	56.393	47.078	27.9583	24.5962	39.3628
201943_s_at	CPD	carboxypeptidase D	330.245	316.888	298.385	267.568	286.759	264.556	391.613	363.416	422.491
201944_at	HEXB	hexosaminidase B (beta polypeptide)	2685.08	2610.44	2844.68	2396.53	2359.5	2519.02	2072.5	2214.88	1791.35
201946_s_at	CCT2	chaperonin containing TCP1, subunit 2 (beta)	902.537	779.551	834.125	978.743	997.309	999.515	1271.63	978.379	951.176
201947_s_at	CCT2	chaperonin containing TCP1, subunit 2 (beta)	2873.75	2854.46	2953.91	3240	3222.66	3284.18	2893.01	2802.99	2844.68
201948_at	GNL2	guanine nucleotide binding protein-like 2 (nucleolar)	448.989	415.587	396.633	638.062	569.924	602.023	248.37	325.856	243.501
201949_x_at	CAPZB	Capping protein (actin filament) muscle Z-line, beta	491.914	514.567	569.924	634.026	596.733	604.886	792.353	827.763	829.718
201950_x_at	CAPZB	capping protein (actin filament) muscle Z-line, beta	369.313	337.586	358.918	400.68	428.388	360.529	269.667	231.818	221.005
201951_at	ALCAM	Activated leukocyte cell adhesion molecule	1469.84	1446.28	1498.03	955.303	872.658	866.188	460.984	575.985	752.389
201952_at	ALCAM		2396.53	2539.99	2572.87	1804.93	2001.72	1881.14	2403.99	2340.34	2088.39
201953_at	CIB1	calcium and integrin binding 1 (calmyrin)	493.215	486.265	474.17	565.301	580.221	594.472	224.09	214.707	248.618
201954_at	ARPC1B	actin related protein 2/3 complex, subunit 1B, 41kDa	1530.3	1468.78	1518.19	1414.46	1309.52	1374.25	773.109	720.135	680.646
201955_at	CCNC	cyclin C	1458.55	1393.01	1356.77	1744.21	1467.66	1674.46	1432.19	1417.41	1435.22
201956_s_at	GNPAT	glyceronephosphate O-acyltransferase	573.674	531.298	551.789	647.113	546.84	621.932	460.262	439.053	286.845
201957_at	PPP1R12B	protein phosphatase 1, regulatory (inhibitor) subunit 12B	51.6372	53.0924	49.4677	40.7535	47.2341	45.6772	56.534	67.9129	41.5508
201959_s_at	MYCBP2	MYC binding protein 2	193.734	239.83	273.192	166.674	205.283	145.455	139.396	207.843	129.862
201960_s_at	MYCBP2	MYC binding protein 2	606.354	656.746	732.094	555.944	640.241	554.263	769.739	1091.77	838.029
201961_s_at	RNF41	ring finger protein 41	52.097	57.8845	43.0426	26.0978	24.7565	30.905	18.631	24.1243	23.9969
201963_at	ACSL1	acyl-CoA synthetase long-chain family member 1	877.068	809.016	794.955	941.975	971.557	945.046	1106.03	1073.5	1300.08
201964_at	SETX		188.886	212.809	210.752	187.943	210.037	168.89	250.144	288.837	275.948
201965_s_at	SETX	amyotrophic lateral sclerosis 4	97.0172	117.392	115.368	77.5639	74.2578	73.2631	53.7675	50.6282	61.6108
201966_at	NDUFS2	NADH dehydrogenase (ubiquinone) Fe-S protein 2, 49kDa (NADH-coenzyme Q reductase)	1050.89	1110.62	1032.02	1007.41	1030.32	1051.77	1475.78	1449.64	1393.57
201967_at	RBM6	RNA binding motif protein 6	301.505	353.086	326.207	248.618	286.354	241.658	72.1875	160.401	107.055
201968_s_at	PGM1	phosphoglucomutase 1	774.854	758.811	757.426	797.708	847.891	824.85	719.804	719.303	684.317
201969_at	NASP	nuclear autoantigenic sperm protein (histone-binding)	268.472	276.499	274.455	303.812	291.843	318.08	308.957	307.174	280.671
201970_s_at	NASP	nuclear autoantigenic sperm protein (histone-binding)	1314.59	1280.58	1409.9	1337.08	1257.71	1361.74	818.86	943.485	844.317
201971_s_at	ATP6V1A	ATPase, H+ transporting, lysosomal 70kDa, V1 subunit A	107.17	95.142	100.044	108.036	107.427	102.914	67.0885	43.4012	43.892
201972_at	ATP6V1A	ATPase, H+ transporting, lysosomal 70kDa, V1 subunit A	924.391	822.413	862	892.375	919.852	913.264	1086.46	1041.96	1105.15
201973_s_at	C7orf28B /// CCZ1	chromosome 7 open reading frame 28A	2140.15	2313.99	2299.22	1984.13	1892.41	2005.57	1231.63	1279.46	1071.16
201975_at	CLIP1	restin (Reed-Steinberg cell-expressed intermediate filament-associated protein)	401.629	397.262	388.151	437.251	420.209	443.269	271.85	303.051	376.69
201976_s_at	MYO10	myosin X	356.761	388.655	372.575	213.808	215.282	210.178	265.279	278.402	212.353
201977_s_at	KIAA0141	KIAA0141	113.606	101.259	95.1179	67.4319	69.7526	76.4052	58.9777	75.6094	81.2682
201978_s_at	KIAA0141	KIAA0141	279.771	279.414	279.088	254.184	253.027	225.247	210.936	245.995	197.34
201979_s_at	PPP5C	protein phosphatase 5, catalytic subunit	64.2097	61.9933	60.8709	66.5534	77.9575	78.9847	65.2293	77.0449	72.239
201980_s_at	RSU1	Ras suppressor protein 1	525.034	528.549	551.67	635.367	653.368	633.17	419.08	425.695	467.488
201983_s_at	EGFR	epidermal growth factor receptor (erythroblastic leukemia viral (v-erb-b) oncogene homolog, avian)	750.804	762.833	801.395	383.118	389.277	369.955	183.609	290.799	242.302
201984_s_at	EGFR	epidermal growth factor receptor (erythroblastic leukemia viral (v-erb-b) oncogene homolog, avian)	411.898	460.407	423.511	286.542	288.02	283.011	281.675	299.973	353.659
201985_at	KIAA0196	KIAA0196 gene product	222.802	218.18	216.306	261.734	242.824	249.48	356.54	389.526	567.299
201986_at	MED13		591.37	634.611	533.76	688.224	612.549	656.214	278.402	349.307	410.605
201987_at	MED13	Thyroid hormone receptor associated protein 1	791.255	809.868	913.673	718.837	894.613	714.236	1097.91	1187.33	1250.78
201988_s_at	CREBL2	cAMP responsive element binding protein-like 2	79.0559	70.1857	73.1338	82.4556	91.3978	89.5199	47.938	49.4871	63.1397
201989_s_at	CREBL2	cAMP responsive element binding protein-like 2	207.061	200.646	226.878	278.358	277.347	274.048	411.543	466.542	373.969
201990_s_at	CREBL2	cAMP responsive element binding protein-like 2	149.545	152.907	143.44	175.962	178.294	173.571	314.702	297.278	247.969
201991_s_at	KIF5B	kinesin family member 5B	1435.22	1423.34	1370.85	1386.63	1362.17	1301.91	1718.4	1925.96	1937.73
201992_s_at	KIF5B	kinesin family member 5B	124.169	112.764	99.8292	134.575	135.987	143.501	88.1996	84.6984	118.925
201993_x_at	HNRPDL	heterogeneous nuclear ribonucleoprotein D-like	1916.15	1892.41	1752.55	1906.91	1804.93	1922.92	1131.19	1213.56	1041.17
201994_at	MORF4L2	mortality factor 4 like 2	3266.91	3427.37	3468.24	3669.12	3754.68	3669.12	3732.25	3689.45	4311.95
201995_at	EXT1	exostoses (multiple) 1	324.653	391.484	469.865	307.375	299.36	273.159	190.71	209.906	173.989
201996_s_at	SPEN	spen homolog, transcriptional regulator (Drosophila)	167.902	203.083	452.954	171.619	216.071	153.345	107.873	274.869	160.548
201997_s_at	SPEN	spen homolog, transcriptional regulator (Drosophila)	392.498	428.334	473.592	382.463	439.053	375.972	453.423	422.143	458.469
201998_at	ST6GAL1	ST6 beta-galactosamide alpha-2,6-sialyltranferase 1	67.0186	71.0929	84.1214	62.505	71.6334	61.1276	65.6452	47.7213	65.0936
201999_s_at	DYNLT1	t-complex-associated-testis-expressed 1-like 1	1606.49	1479.91	1709.04	1645.96	1582.53	1602.23	1223.31	1082.58	1129.44
202000_at	NDUFA6	NADH dehydrogenase (ubiquinone) 1 alpha subcomplex, 6, 14kDa	132.977	123.683	126.623	177.566	178.464	167.959	182.073	147.97	165.266
202001_s_at	NDUFA6	NADH dehydrogenase (ubiquinone) 1 alpha subcomplex, 6, 14kDa	1546.43	1533.78	1521.64	1691.17	1747.6	1639.38	1413.62	1347.61	1356.35
202003_s_at	ACAA2	acetyl-Coenzyme A acyltransferase 2 (mitochondrial 3-oxoacyl-Coenzyme A thiolase)	202.007	197.824	201.989	205.567	203.76	213.149	133.89	249.194	180.932
202004_x_at	SDHC	succinate dehydrogenase complex, subunit C, integral membrane protein, 15kDa	434.382	513.151	566.016	549.711	537.689	555.041	644.878	561.049	652.767
202005_at	ST14	suppression of tumorigenicity 14 (colon carcinoma, matriptase, epithin)	486.621	373.969	422.857	132.373	145.99	164.465	87.9318	88.1883	65.7557
202006_at	PTPN12	protein tyrosine phosphatase, non-receptor type 12	984.875	986.488	937.07	931.615	868.582	913.673	1107.83	1113.94	1056.95
202007_at	NID1	nidogen (enactin)	83.9991	102.669	89.387	118.925	105.063	130.827	83.5833	101.995	110.937
202009_at	TWF2	PTK9L protein tyrosine kinase 9-like (A6-related protein)	152.296	166.723	157.246	177.824	168.264	180.863	176.736	148.567	134.107
202010_s_at	ZNF410	zinc finger protein 410	319.604	313.121	304.626	307.174	308.288	291.731	370.058	305.099	258.342
202011_at	TJP1	tight junction protein 1 (zona occludens 1)	1747.6	1703.9	1551.27	1588.92	1718.4	1718.4	1441.12	1383.81	1463.78
202012_s_at	EXT2	exostoses (multiple) 2	786.304	808.05	799.826	630.795	615.334	653.368	484.335	437.623	446.008
202013_s_at	EXT2	exostoses (multiple) 2	302.098	326.072	315.771	232.868	220.148	256.352	229.711	243.738	257.766
202016_at	MEST	mesoderm specific transcript homolog (mouse)	456.138	459.92	482.836	640.818	724.499	729.164	739.475	709.39	876.027
202019_s_at	LANCL1	LanC lantibiotic synthetase component C-like 1 (bacterial)	44.7361	51.346	53.4011	72.0865	75.538	77.1425	67.3525	73.1156	51.0763
202020_s_at	LANCL1	LanC lantibiotic synthetase component C-like 1 (bacterial)	738.753	650.44	728.03	757.426	799.826	767.736	799.072	764.27	768.728
202021_x_at	EIF1	putative translation initiation factor	3218.69	3252.65	3190.02	2104.63	2040.98	2067.32	1951.75	2011.27	1862.4
202022_at	ALDOC	aldolase C, fructose-bisphosphate	139.747	151.934	160.648	223.005	191.922	233.252	134.626	147.579	131.507
202023_at	EFNA1	ephrin-A1	661.521	739.696	761.928	340.985	420.757	475.982	230.139	287.169	291.563
202024_at	ASNA1	arsA arsenite transporter, ATP-binding, homolog 1 (bacterial)	155.259	143.913	155.708	169.824	168.568	175.689	145.063	159.934	140.837
202025_x_at	ACAA1	acetyl-Coenzyme A acyltransferase 1 (peroxisomal 3-oxoacyl-Coenzyme A thiolase)	107.346	106.936	110.567	132.051	133.379	133.567	162.047	103.46	116.19
202026_at	SDHD	succinate dehydrogenase complex, subunit D, integral membrane protein	988.163	971.557	1047.87	1162.89	1124.63	1127.82	1033.72	1047.39	1019.24
202027_at	TMEM184B	chromosome 22 open reading frame 5	363.159	294.831	303.688	364.222	344.335	380.197	651.103	637.431	748.614
202028_s_at	RPL38		336.262	377.485	352.145	373.463	315.822	274.356	3080.78	3370.66	2055.94
202029_x_at	RPL38	ribosomal protein L38	5169.55	5268.98	5249.89	5847.67	5847.67	5915.8	5744.08	5950.61	5792.69
202030_at	BCKDK	branched chain ketoacid dehydrogenase kinase	81.3585	68.3758	97.6924	87.7507	81.1194	94.5254	77.5639	82.3287	65.4239
202031_s_at	WIPI2	WIPI49-like protein 2	379.374	328.475	353.145	356.474	417.123	359.8	423.593	403.376	401.07
202032_s_at	MAN2A2	mannosidase, alpha, class 2A, member 2	129.608	146.772	135.075	115.924	133.343	126.364	82.3171	96.6352	65.1307
202033_s_at	RB1CC1	RB1-inducible coiled-coil 1	674.203	571.367	542.145	574.057	502.187	528.073	310.539	343.261	318.399
202034_x_at	RB1CC1	RB1-inducible coiled-coil 1	519.501	550.305	416.537	540.273	359.8	515.195	338.849	463.085	392.498
202035_s_at	SFRP1	secreted frizzled-related protein 1	302.678	284.781	236.18	100.356	112.067	129.627	51.751	64.8641	84.4665
202036_s_at	SFRP1	secreted frizzled-related protein 1	353.573	378.68	443.476	174.181	152.787	192.014	128.888	111.278	118.825
202037_s_at	SFRP1	secreted frizzled-related protein 1	1620.3	1616.54	1826.34	961.271	1039.99	1036.92	817.1	748.419	785.315
202038_at	UBE4A	ubiquitination factor E4A (UFD2 homolog, yeast)	1688.06	1536.47	1709.84	1445.07	1502.02	1485.04	1203.99	1139.68	1185.13
202039_at	MYO18A /// TIAF1	TGFB1-induced anti-apoptotic factor 1	46.5027	49.9795	52.454	49.8964	48.9125	56.0802	54.9552	68.1483	83.7276
202040_s_at	KDM5A	Jumonji, AT rich interactive domain 1A (RBBP2-like)	216.666	228.206	226.399	212.085	225.394	214.455	228.37	274.92	185.615
202041_s_at	FIBP	fibroblast growth factor (acidic) intracellular binding protein	656.038	636.178	672.392	724.73	693.171	738.753	795.804	770.929	747.728
202042_at	HARS	histidyl-tRNA synthetase	764.528	715.902	730.637	798.611	804.192	853.381	639.139	591.37	572.869
202043_s_at	SMS	spermine synthase	1451.63	1200.11	1213.06	1561.56	1423.34	1505.81	1871.6	1984.13	1990.19
202047_s_at	CBX6	chromobox homolog 6	168.208	178.334	204.157	228.059	208.469	215.864	451.918	328.312	435.507
202048_s_at	CBX6	chromobox homolog 6	129.343	169.504	161.123	202.308	190.96	218.208	379.149	331.589	347.99
202049_s_at	ZMYM4	zinc finger protein 262	205.477	205.283	190.638	194.529	209.606	191.152	194.501	213.305	178.579
202050_s_at	ZMYM4	zinc finger protein 262	150.094	164.766	139.579	165.587	171.619	159.286	245.995	221.374	232.326
202051_s_at	ZMYM4	zinc finger protein 262	370.274	345.882	335.002	347.415	361.163	337.175	420.072	452.388	455.036
202052_s_at	RAI14	retinoic acid induced 14	351.061	319.978	318.038	337.665	317.7	325.385	621.066	783.478	581.434
202053_s_at	ALDH3A2	aldehyde dehydrogenase 3 family, member A2	379.683	275.062	327.028	335.381	319.777	323.863	348.285	360.245	390.029
202054_s_at	ALDH3A2	aldehyde dehydrogenase 3 family, member A2	361.04	352.46	334.039	291.051	318.829	295.253	366.195	361.778	324.319
202055_at	KPNA1	Karyopherin alpha 1 (importin alpha 5)	205.324	191.703	198.346	173.571	193.438	185.271	213.995	217.904	221.234
202056_at	KPNA1	Karyopherin alpha 1 (importin alpha 5)	280.631	293.925	306.328	309.225	314.539	292.16	397.466	515.455	426.057
202057_at	KPNA1	karyopherin alpha 1 (importin alpha 5)	69.4515	77.7814	79.9836	58.7613	56.9648	59.5304	80.1812	97.4808	105.19
202058_s_at	KPNA1	karyopherin alpha 1 (importin alpha 5)	108.878	120.74	112.65	133.451	129.099	130.053	96.0362	105.851	104.268
202059_s_at	KPNA1	karyopherin alpha 1 (importin alpha 5)	254.407	226.954	218.208	247.307	254.79	236.694	164.353	143.007	181.896
202060_at	CTR9	SH2 domain binding protein 1 (tetratricopeptide repeat containing)	881.646	940.544	792.821	1075.25	1059.39	1062.54	414.6	502.933	533.018
202061_s_at	SEL1L	sel-1 suppressor of lin-12-like (C. elegans)	995.732	966.745	816.191	620.138	693.559	600.495	909.547	829.718	956.88
202062_s_at	SEL1L	sel-1 suppressor of lin-12-like (C. elegans)	105.581	126.137	126.448	88.5033	107.17	86.2917	42.5991	67.6968	50.3014
202064_s_at	SEL1L	sel-1 suppressor of lin-12-like (C. elegans)	60.9119	67.4751	66.5666	55.2427	48.0387	50.2465	46.3791	40.8096	40.3916
202065_s_at	PPFIA1	protein tyrosine phosphatase, receptor type, f polypeptide (PTPRF), interacting protein (liprin), alpha 1	42.4349	50.6651	63.4146	44.1165	37.4761	48.6553	33.7627	47.693	33.5278
202066_at	PPFIA1	protein tyrosine phosphatase, receptor type, f polypeptide (PTPRF), interacting protein (liprin), alpha 1	524.417	438.382	408.429	397.262	486.621	428.888	551.478	522.081	570.079
202067_s_at	LDLR	low density lipoprotein receptor (familial hypercholesterolemia)	106.931	91.1858	86.8885	124.552	141.484	125.568	110.212	143.421	116.998
202068_s_at	LDLR	low density lipoprotein receptor (familial hypercholesterolemia)	1417.41	1528.15	1582.53	1742.03	1852.81	1779.02	2328.45	2456.91	2319.64
202069_s_at	IDH3A	isocitrate dehydrogenase 3 (NAD+) alpha	218.47	223.522	207.741	249.153	265.67	291.45	247.307	233.616	226.779
202070_s_at	IDH3A	isocitrate dehydrogenase 3 (NAD+) alpha	139.6	131.056	138.204	155.869	161.477	170.786	101.974	89.8116	122.078
202071_at	SDC4	syndecan 4 (amphiglycan, ryudocan)	1333.62	1474.69	1629.67	1033.22	999.018	995.027	768.395	788.531	871.034
202072_at	HNRNPL	heterogeneous nuclear ribonucleoprotein L	268.857	254.609	279.256	266.396	255.22	250.21	218.695	188.058	220.285
202073_at	OPTN	optineurin	215.564	232.411	232.148	230.632	261.583	246.442	308.901	273.747	262.624
202074_s_at	OPTN	optineurin	474.683	471.537	447.22	516.021	541.831	609.881	372.84	375.972	351.688
202076_at	BIRC2	baculoviral IAP repeat-containing 2	1065.07	1116.36	1036.08	917.688	933.58	921.02	1561.56	1669.24	1396.29
202077_at	NDUFAB1	NADH dehydrogenase (ubiquinone) 1, alpha/beta subcomplex, 1, 8kDa	2830.57	2907.17	2989.8	2588.71	2607.18	2834.63	2343.8	2144.17	2152.38
202078_at	COPS3	COP9 constitutive photomorphogenic homolog subunit 3 (Arabidopsis)	872.658	869.147	816.721	887.744	860.624	948.268	408.958	475.473	455.952
202080_s_at	TRAK1	OGT(O-Glc-NAc transferase)-interacting protein 106 KDa	167.696	143.44	118.518	117.558	149.566	134.713	178.111	162.944	107.066
202081_at	IER2	immediate early response 2	466.389	466.845	541.059	421.267	445.436	399.705	613.777	629.555	804.192
202082_s_at	SEC14L1	SEC14-like 1 (S. cerevisiae)	202.523	208.706	199.239	226.22	224.12	207.489	213.693	252.511	230.3
202083_s_at	SEC14L1	SEC14-like 1 (S. cerevisiae)	205.99	167.091	160.514	209.416	216.925	234.813	83.7276	79.5152	96.4212
202084_s_at	SEC14L1	SEC14-like 1 (S. cerevisiae)	630.226	580.94	608.824	677.396	723.369	749.896	439.739	356.856	504.656
202085_at	TJP2	tight junction protein 2 (zona occludens 2)	688.727	640.818	622.406	582.73	568.245	605.681	763.107	749.896	763.107
202086_at	MX1	myxovirus (influenza virus) resistance 1, interferon-inducible protein p78 (mouse)	72.4113	60.6076	49.746	51.4106	58.8456	50.1023	39.7402	41.1347	64.0178
202087_s_at	CTSL1	cathepsin L	932.052	985.669	999.715	726.053	724.345	731.539	517.696	545.933	448.274
202088_at	SLC39A6	solute carrier family 39 (zinc transporter), member 6	2385.45	2467.72	2530.64	2032.58	2324.65	2178.61	2484.14	2475.37	2738.45
202089_s_at	SLC39A6	solute carrier family 39 (zinc transporter), member 6	755.77	680.251	720.836	652.269	618.737	650.44	871.924	653.52	670.516
202090_s_at	UQCR11	ubiquinol cytochrome c reductase, 6.4kDa subunit	1681.01	1735.01	1870.14	1610.82	1541.28	1641.85	1654.62	1738.91	2085.29
202091_at	ARL2BP		13.6091	19.0726	17.048	17.6372	19.0803	18.9783	72.6839	57.7879	54.3203
202092_s_at	ARL2BP	ADP-ribosylation factor-like 2 binding protein	146.237	124.88	120.78	181.249	198.244	188.73	268.048	224.419	299.639
202093_s_at	PAF1	hypothetical protein F23149_1	182.934	186.798	168.175	215.934	199.641	230.219	134.932	141.006	125.292
202094_at	BIRC5	baculoviral IAP repeat-containing 5 (survivin)	200.386	191.152	185.047	239.999	251.098	242.769	178.882	157.172	186.798
202095_s_at	BIRC5	baculoviral IAP repeat-containing 5 (survivin)	1244.02	1107.83	1110.62	1481.02	1440.3	1425.77	1488.1	1360.48	1260.59
202096_s_at	TSPO	benzodiazapine receptor (peripheral)	1285.02	1315.54	1378.69	1235.92	1171.17	1303.09	868.403	835.417	795.273
202097_at	NUP153	nucleoporin 153kDa	1023.49	1072.32	1047.19	1124.97	1220.61	1175.35	1593.11	1760.13	1790.48
202098_s_at	PRMT2	HMT1 hnRNP methyltransferase-like 1 (S. cerevisiae)	102.509	99.5721	99.8928	109.554	121.889	110.471	221.965	238.339	174.971
202100_at	RALB	v-ral simian leukemia viral oncogene homolog B (ras related; GTP binding protein)	189.802	181.401	139.747	242.824	229.334	218.581	172.959	124.395	198.464
202101_s_at	RALB	v-ral simian leukemia viral oncogene homolog B (ras related; GTP binding protein)	48.2163	28.5385	28.7015	60.8847	60.4286	62.3558	132.83	75.4188	101.483
202102_s_at	BRD4	bromodomain containing 4	258.831	282.366	314.736	258.831	255.452	243.359	258.581	311.321	396.85
202103_at	BRD4	bromodomain containing 4	48.8073	65.1001	48.4016	45.7075	47.1272	51.468	70.0756	94.1133	66.1227
202104_s_at	SPG7	spastic paraplegia 7, paraplegin (pure and complicated autosomal recessive)	115.698	155.566	159.191	127.046	83.8316	84.2846	122.926	193.355	207.273
202105_at	IGBP1	immunoglobulin (CD79A) binding protein 1	253.28	261.804	247.773	239.649	229.288	256.829	199.942	156.99	175.804
202106_at	GOLGA3	golgi autoantigen, golgin subfamily a, 3	166.221	184.474	177.954	158.808	165.281	159.06	129.84	136.081	104.335
202107_s_at	MCM2	MCM2 minichromosome maintenance deficient 2, mitotin (S. cerevisiae)	1256.29	1343.45	1257.71	1220.61	1246.16	1240.55	1000.14	934.527	1085.57
202108_at	PEPD	peptidase D	84.2256	101.673	89.3284	140.373	133.497	125.912	105.011	94.2386	71.5543
202109_at	ARFIP2	ADP-ribosylation factor interacting protein 2 (arfaptin 2)	121.114	155.116	130.379	98.2994	145.311	108.216	107.784	121.571	180.366
202110_at	COX7B	cytochrome c oxidase subunit VIIb	2755.35	2565.01	2535.29	2979.06	2903.66	3015.29	2738.45	2659.84	2693.28
202111_at	SLC4A2	solute carrier family 4, anion exchanger, member 2 (erythrocyte membrane protein band 3-like 1)	59.2683	77.4139	75.9385	60.9488	64.2826	68.5328	103.036	102.605	66.7846
202113_s_at	SNX2	sorting nexin 2	961.271	989.558	942.7	1216.14	1272.41	1221.74	1001.94	946.208	858.736
202114_at	SNX2	sorting nexin 2	511.258	536.967	529.786	651.103	625.531	696.688	683.546	489.922	588.661
202115_s_at	NOC2L	DKFZP564C186 protein	127.776	123.162	125.962	127.494	131.213	129.199	165.636	146.525	120.055
202116_at	DPF2	D4, zinc and double PHD fingers family 2	246.379	241.612	228.516	251.778	255.028	297.691	275.571	251.234	317.396
202117_at	ARHGAP1	Rho GTPase activating protein 1	383.792	373.418	372.702	349.241	328.312	321.081	541.95	433.714	493.135
202118_s_at	CPNE3	copine III	104.69	104.721	107.418	148.846	148.549	146.948	129.762	132.718	142.982
202119_s_at	CPNE3	copine III	854.51	855.735	867.968	955.691	1052.96	980.311	933.58	941.429	869.147
202120_x_at	AP2S1	adaptor-related protein complex 2, sigma 1 subunit	706.486	696.895	578.236	609.285	613.327	728.311	304.449	296.131	320.215
202121_s_at	CHMP2A	putative breast adenocarcinoma marker (32kD)	635.195	644.548	662.023	736.266	745.455	719.303	392.316	393.524	390.407
202122_s_at	PLIN3	mannose-6-phosphate receptor binding protein 1	361.163	370.161	369.414	476.509	454.742	430.693	322.77	306.79	270.803
202123_s_at	ABL1	v-abl Abelson murine leukemia viral oncogene homolog 1	207.678	190.859	183.795	180	179.6	170.722	268.357	315.154	473.431
202124_s_at	TRAK2	amyotrophic lateral sclerosis 2 (juvenile) chromosome region, candidate 3	124.027	100.905	95.2386	138.164	145.904	135.325	138.662	161.454	156.285
202125_s_at	TRAK2	amyotrophic lateral sclerosis 2 (juvenile) chromosome region, candidate 3	309.225	325.747	352.794	452.278	499.758	464.196	358.462	386.946	397.864
202126_at	PRPF4B	PRP4 pre-mRNA processing factor 4 homolog B (yeast)	548.053	526.5	512.76	764.003	748.926	750.37	613.097	640.241	718.208
202127_at	PRPF4B	PRP4 pre-mRNA processing factor 4 homolog B (yeast)	439.281	455.8	410.749	312.135	343.563	339.635	332.089	449.755	418.997
202128_at	KIAA0317	KIAA0317	249.538	275.442	304.239	287.092	294.323	289.736	474.683	452.666	426.384
202129_s_at	RIOK3	RIO kinase 3 (yeast)	184.012	171.881	134.362	141.954	166.581	143.289	98.0249	94.1256	88.039
202130_at	RIOK3	RIO kinase 3 (yeast)	1066.22	1131.19	1121.49	881.293	836.385	853.876	1738.91	1787.4	1569.9
202131_s_at	RIOK3	RIO kinase 3 (yeast)	475.845	462.855	167.127	334.135	255.143	360.775	298.859	180.833	180.336
202132_at	WWTR1	WW domain containing transcription regulator 1	112.575	112.19	115.47	147.413	151.934	142.538	94.7321	113.722	110.348
202133_at	WWTR1	WW domain containing transcription regulator 1	413.44	430.057	410.85	596.629	607.447	623.167	651.865	645.829	720.952
202135_s_at	ACTR1B	ARP1 actin-related protein 1 homolog B, centractin beta (yeast)	184.101	207.032	187.011	162.576	182.755	163.713	186.323	175.778	140.802
202136_at	ZMYND11	zinc finger, MYND domain containing 11	553.013	575.479	553.138	590.553	570.551	574.251	825.312	964.22	761.928
202137_s_at	ZMYND11	zinc finger, MYND domain containing 11	70.4334	57.444	49.0962	79.4877	83.9196	75.7458	157.492	150.094	144.369
202138_x_at	AIMP2	JTV1 gene	819.972	844.317	775.187	722.487	774.365	759.923	811.149	716.093	703.994
202139_at	AKR7A2	aldo-keto reductase family 7, member A2 (aflatoxin aldehyde reductase)	384.023	365.526	375.32	398.355	389.79	396.97	236.825	183.967	204.982
202140_s_at	CLK3	CDC-like kinase 3	128.36	118.11	127.762	149.966	136.677	155.159	66.1285	64.7546	72.7536
202141_s_at	COPS8	COP9 constitutive photomorphogenic homolog subunit 8 (Arabidopsis)	854.711	901.702	893.78	1021.1	1040.7	998.015	1050.89	953.46	1087.64
202142_at	COPS8	COP9 constitutive photomorphogenic homolog subunit 8 (Arabidopsis)	282.189	307.375	290.497	360.671	344.896	349.687	335.881	370.77	366.842
202143_s_at	COPS8	COP9 constitutive photomorphogenic homolog subunit 8 (Arabidopsis)	409.319	405.869	410.275	581.645	489.768	444.373	243.678	210.402	210.178
202144_s_at	ADSL	adenylosuccinate lyase	1455.12	1432.19	1452.46	1533.78	1503.39	1525.91	1289.26	1154.64	1185.97
202146_at	IFRD1	Interferon-related developmental regulator 1	1288.61	1140.98	1043.19	638.947	568.478	673.127	492.022	576.818	528.872
202147_s_at	IFRD1	interferon-related developmental regulator 1	619.298	564.563	505.632	252.985	238.796	254.967	160.973	143.827	151.016
202148_s_at	PYCR1	pyrroline-5-carboxylate reductase 1	110.581	131.947	116.807	80.4037	79.8833	81.4723	121.658	81.694	157.842
202149_at	NEDD9	neural precursor cell expressed, developmentally down-regulated 9	53.4414	59.1894	44.3799	34.5112	30.4524	36.8965	34.6443	18.0261	34.1182
202151_s_at	UBAC1	ubiquitin associated domain containing 1	236.18	208.845	210.891	218.02	213.808	213.75	156.528	162.666	117.689
202152_x_at	USF2	upstream transcription factor 2, c-fos interacting	56.1165	72.1875	47.9105	48.6107	67.8051	49.1269	119.011	141.423	136.952
202153_s_at	NUP62	nucleoporin 62kDa	342.34	383.332	342.397	490.745	418.636	480.261	455.8	408.271	426.3
202154_x_at	TUBB3	tubulin, beta 3	1732.9	1849	1472.43	2610.44	2008.68	2521.8	545.659	538.639	440.053
202155_s_at	NUP214	nucleoporin 214kDa	76.7023	89.6077	77.8489	81.4723	86.3653	91.6237	139.6	142.117	123.805
202156_s_at	CELF2	CUG triplet repeat, RNA binding protein 2	55.3952	57.7879	52.8948	99.6511	69.0695	72.3501	36.3521	53.7867	53.8681
202157_s_at	CELF2	CUG triplet repeat, RNA binding protein 2	284.306	332.012	298.707	430.944	407.626	408.911	539.568	552.26	419.984
202158_s_at	CELF2	CUG triplet repeat, RNA binding protein 2	90.4356	94.7702	85.8585	121.459	146.025	111.426	157.15	152.558	195.001
202159_at	FARSA	phenylalanine-tRNA synthetase-like, alpha subunit	163.972	144.648	141.627	156.006	166.816	177.907	240.122	242.769	195.052
202160_at	CREBBP	CREB binding protein (Rubinstein-Taybi syndrome)	340.327	318.08	325.45	351.77	384.85	368.258	299.021	299.475	333.485
202162_s_at	CNOT8	CCR4-NOT transcription complex, subunit 8	160.104	145.413	164.125	173.121	187.506	180.128	90.3177	70.5577	96.7066
202163_s_at	CNOT8	CCR4-NOT transcription complex, subunit 8	372.146	354.964	384.964	426.248	433.036	424.833	462.18	462.855	510.395
202164_s_at	CNOT8	CCR4-NOT transcription complex, subunit 8	523.785	503.828	431.609	517.52	529.348	504.532	482.274	442.985	445.765
202165_at	PPP1R2	protein phosphatase 1, regulatory (inhibitor) subunit 2	233.513	239.947	237.839	287.32	251.679	283.362	376.245	369.099	359.022
202166_s_at	PPP1R2	protein phosphatase 1, regulatory (inhibitor) subunit 2	216.324	202.601	177.08	281.507	251.297	258.884	211.398	208.359	221.113
202167_s_at	MMS19	MMS19-like (MET18 homolog, S. cerevisiae)	217.03	278.894	276.243	250.712	272.546	270.007	174.89	177.401	164.586
202168_at	TAF9	TAF9 RNA polymerase II, TATA box binding protein (TBP)-associated factor, 32kDa	1095.92	1119.78	1088.23	1187.33	1117.45	1156.7	1039.58	1023.49	953.46
202169_s_at	AASDHPPT	aminoadipate-semialdehyde dehydrogenase-phosphopantetheinyl transferase	1156.39	1263.2	1241.06	1153.95	1219.98	1168.73	2919.86	2873.75	3129.71
202170_s_at	AASDHPPT	aminoadipate-semialdehyde dehydrogenase-phosphopantetheinyl transferase	360.011	375.476	366.656	389.59	356.118	359.529	293.593	350.356	336.262
202171_at	VEZF1	zinc finger protein 161	764.813	709.39	680.646	723.649	723.837	746.043	587.301	579.516	606.536
202172_at	VEZF1	zinc finger protein 161	489.678	473.331	490.218	584.281	575.691	559.183	528.549	550.214	515.591
202173_s_at	VEZF1	zinc finger protein 161	255.411	253.538	231.046	294.023	247.969	262.091	164.734	219.459	193.415
202174_s_at	PCM1	pericentriolar material 1	736.266	820.442	909.547	850.979	950.792	876.79	624.402	563.488	552.421
202176_at	ERCC3	excision repair cross-complementing rodent repair deficiency, complementation group 3 (xeroderma pigmentosum group B complementing)	226.509	179.381	204.451	216.105	192.202	211.398	137.718	150.212	153.853
202177_at	GAS6	growth arrest-specific 6	530.278	535.307	550.305	554.977	579.318	595.529	566.824	642.653	430.944
202178_at	PRKCZ	protein kinase C, zeta	190.734	241.034	226.912	187.845	197.892	200.432	134.956	120.831	104.481
202179_at	BLMH	bleomycin hydrolase	183.335	196.111	174.921	220.653	229.454	215.639	187.22	124.415	130.191
202180_s_at	MVP	major vault protein	181.401	183.98	201.923	199.034	179.933	188.256	129.654	116.247	127.512
202181_at	KIAA0247	KIAA0247	300.931	316.347	373.264	159.212	166.513	168.076	233.872	228.398	203.652
202182_at	KAT2A	GCN5 general control of amino-acid synthesis 5-like 2 (yeast)	170.209	190.128	169.101	156.947	162.716	167.529	234.577	229.747	234.768
202183_s_at	KIF22	kinesin family member 22	171.881	152.01	151.488	201.097	210.712	195.765	124.798	140.521	119.818
202184_s_at	NUP133	nucleoporin 133kDa	492.022	497.229	494.058	519.316	516.101	529.414	554.903	560.01	497.38
202185_at	PLOD3	procollagen-lysine, 2-oxoglutarate 5-dioxygenase 3	566.617	630.313	585.217	440.441	485.002	457.467	411.436	401.205	570.197
202187_s_at	PPP2R5A	protein phosphatase 2, regulatory subunit B (B56), alpha isoform	142.757	159.132	145.259	156.118	148.357	162.489	123.735	85.103	113.407
202188_at	NUP93	nucleoporin 93kDa	508.377	511.951	539.21	544.419	553.667	583.419	626.419	552.117	502.056
202189_x_at	PTBP1	polypyrimidine tract binding protein 1	1298.15	1340.89	1298.15	1403.86	1616.54	1446.28	1873.88	1954.29	1532.19
202190_at	CSTF1	cleavage stimulation factor, 3' pre-RNA, subunit 1, 50kDa	174.787	170.64	175.358	196.676	228.765	203.004	148.308	159.794	151.872
202193_at	LIMK2	LIM domain kinase 2	479.874	521.497	456.76	307.287	301.649	322.515	312.135	262.8	301.293
202194_at	TMED5	transmembrane emp24 protein transport domain containing 5	1534.98	1588.92	1651.27	1568.24	1757.02	1629.67	1833.25	1851.76	1918.75
202195_s_at	TMED5	transmembrane emp24 protein transport domain containing 5	255.955	237.839	252.796	280.058	270.22	316.119	222.419	223.426	289.63
202196_s_at	DKK3	dickkopf homolog 3 (Xenopus laevis)	398.071	427.773	427.223	315.699	268.594	287.938	199.55	269.667	258.831
202197_at	MTMR3	myotubularin related protein 3	138.019	127.762	116.875	115.616	112.024	117.558	158.566	139.224	123.735
202199_s_at	SRPK1	SFRS protein kinase 1	43.7327	48.8628	42.7735	50.7225	49.7894	38.6778	97.3401	86.3572	63.9792
202200_s_at	SRPK1	SFRS protein kinase 1	813.845	863.926	779.818	781.734	717.753	753.151	1092.86	1174.91	1178.57
202201_at	BLVRB	biliverdin reductase B (flavin reductase (NADPH))	361.41	412.071	403.762	408.798	376.69	427.944	294.831	281.248	227.86
202203_s_at	AMFR	autocrine motility factor receptor	405.767	460.532	377.485	375.55	366.522	386.721	390.599	347.828	330.783
202204_s_at	AMFR	autocrine motility factor receptor	155.085	147.044	184.195	116.176	133.838	114.496	117.319	126.981	135.659
202205_at	VASP	vasodilator-stimulated phosphoprotein	85.2433	92.2913	77.0449	93.6505	98.7278	77.3535	97.3516	162.53	119.762
202206_at	ARL4C	ADP-ribosylation factor-like 7	46.8099	41.6869	45.4875	62.7451	54.8646	48.8463	66.3348	66.4904	75.0235
202207_at	ARL4C	ADP-ribosylation factor-like 7	79.0711	77.0558	68.7854	96.0065	83.2605	90.8876	117.743	94.1583	99.6404
202208_s_at	ARL4C	ADP-ribosylation factor-like 7	45.8555	38.7394	40.4427	54.5373	49.746	52.5629	44.011	65.088	48.0654
202209_at	LSM3	LSM3 homolog, U6 small nuclear RNA associated (S. cerevisiae)	1029.66	1073.5	1033.22	1475.78	1266.21	1432.19	1172.66	1213.06	957.878
202211_at	ARFGAP3	ADP-ribosylation factor GTPase activating protein 3	500.856	516.909	464.754	579.228	612.942	569.277	602.175	630.226	725.183
202212_at	PES1	pescadillo homolog 1, containing BRCT domain (zebrafish)	140.094	181.704	158.371	188.502	162.251	192.884	166.674	144.571	162.251
202213_s_at	CUL4B	cullin 4B	207.649	208.02	230.34	259.41	272.354	234.479	233.801	194.906	285.924
202214_s_at	CUL4B	cullin 4B	284.877	246.223	255.263	258.388	280.289	293.695	273.023	264.556	286.251
202215_s_at	NFYC	nuclear transcription factor Y, gamma	97.0011	90.5575	78.4507	92.1076	95.5881	85.845	180.863	215.905	211.482
202216_x_at	NFYC	nuclear transcription factor Y, gamma	91.2414	91.3727	86.6235	103.284	108.878	132.666	64.2354	51.9151	61.4461
202217_at	C21orf33	chromosome 21 open reading frame 33	383.445	371.771	349.376	372.921	322.611	398.465	265.511	255.411	230.806
202218_s_at	FADS2	fatty acid desaturase 2	281.613	252.187	240.99	233.844	236.656	208.668	353.392	349.604	315.154
202219_at	SLC6A8	solute carrier family 6 (neurotransmitter transporter, creatine), member 8	332.645	317.7	355.336	346.304	389.526	388.496	333.811	425.828	446.173
202220_at	KIAA0907	KIAA0907 protein	1062.16	1068.67	1000.14	808.05	720.836	810.09	696.688	785.315	706.068
202221_s_at	EP300	E1A binding protein p300	117.084	116.176	111.541	132.119	163.754	121.522	181.67	223.702	255.518
202223_at	STT3A	integral membrane protein 1	1309.99	1232.17	1255.73	995.027	1026.85	956.423	1264.33	1193.51	1213.56
202224_at	CRK	v-crk sarcoma virus CT10 oncogene homolog (avian)	334.312	353.958	379.351	428.61	402.267	422.143	248.618	285.297	307.462
202225_at	CRK	V-crk sarcoma virus CT10 oncogene homolog (avian)	562.821	525.034	504.259	645.085	553.383	597.128	480.411	484.804	491.117
202226_s_at	CRK	v-crk sarcoma virus CT10 oncogene homolog (avian)	234.427	218.288	246.716	264.092	249.108	282.92	389.096	303.688	343.867
202227_s_at	BRD8	bromodomain containing 8	938.865	1041.96	1107.83	1034.92	1038.87	1100.03	888.206	1024.72	825.77
202228_s_at	NPTN	stromal cell derived factor receptor 1	3747.53	3602.77	3770.15	3364.78	3577.93	3463.89	3797.01	3827.14	3654.27
202230_s_at	CHERP	calcium homeostasis endoplasmic reticulum protein	663.737	771.142	778.025	750.37	825.312	760.556	1075.25	1074.88	1204.92
202231_at	EIF3M	dendritic cell protein	2907.17	2944.79	2768.82	2889.32	2657.49	2805.3	2170.6	2335.11	2817.29
202232_s_at	EIF3M	dendritic cell protein	2095.55	2167.86	1957.93	2249.29	1967.65	2061.3	1736.92	1835.7	1998.39
202233_s_at	UQCRH	ubiquinol-cytochrome c reductase hinge protein	2238.69	2261.2	2207.43	2449.35	2551.48	2394.75	3416.64	3156.67	2995.78
202234_s_at	SLC16A1	solute carrier family 16 (monocarboxylic acid transporters), member 1	511.835	509.58	454.314	321.36	340.985	340.985	529.956	553.747	550.214
202235_at	SLC16A1	solute carrier family 16 (monocarboxylic acid transporters), member 1	310.944	297.022	280.115	189.953	224.462	197.132	145.964	159.608	153.709
202236_s_at	SLC16A1	solute carrier family 16 (monocarboxylic acid transporters), member 1	1616.54	1610.82	1474.69	1137.42	1241.06	1146.89	1224.83	1231.63	1169.83
202237_at	NNMT	nicotinamide N-methyltransferase	2427.89	2352.59	2345.92	2705.59	2682.71	2705.59	1604.78	1576.7	1482.73
202238_s_at	NNMT	nicotinamide N-methyltransferase	1309.52	1277.79	1325.49	1389.46	1427.36	1457.74	1065.07	1081.38	1248.89
202239_at	PARP4	poly (ADP-ribose) polymerase family, member 4	503.28	517.696	547.471	461.629	496.118	477.081	306.79	348.363	325.257
202240_at	PLK1	polo-like kinase 1 (Drosophila)	60.2431	50.6353	49.1012	77.3417	71.2388	76.1613	79.7016	44.8665	60.7439
202241_at	TRIB1	tribbles homolog 1 (Drosophila)	69.6449	76.0292	78.4658	97.922	90.882	87.6529	124.259	112.601	147.25
202243_s_at	PSMB4	proteasome (prosome, macropain) subunit, beta type, 4	1857.69	1938.72	1963.44	1872.46	1845.54	1833.25	1819.42	1750.15	1693.41
202244_at	PSMB4	proteasome (prosome, macropain) subunit, beta type, 4	2515.29	2481.87	2521.8	2580.23	2604.35	2610.44	2747.21	2398.18	2295.27
202245_at	LSS	lanosterol synthase (2,3-oxidosqualene-lanosterol cyclase)	742.787	784.401	824.099	783.184	830.81	818.157	1071.8	1248.89	932.052
202246_s_at	CDK4	cyclin-dependent kinase 4	977.672	963.969	897.878	1133.77	1009.38	1107.83	589.547	478.212	584.374
202249_s_at	DCAF8	WD repeat domain 42A	57.7746	51.0692	56.9042	69.8204	57.0874	59.7261	38.4739	48.8033	45.3269
202250_s_at	DCAF8	WD repeat domain 42A	77.98	80.5657	67.0056	87.6172	82.794	83.2492	56.626	55.234	78.2582
202251_at	PRPF3	PRP3 pre-mRNA processing factor 3 homolog (yeast)	200.359	201.883	199.329	231.653	214.413	225.843	140.63	175.878	146.289
202252_at	RAB13	RAB13, member RAS oncogene family	989.558	915.279	995.027	1097.91	1032.02	1117.75	847.547	948.268	926.819
202253_s_at	DNM2	dynamin 2	51.7426	54.5946	44.6719	54.9836	61.546	70.1725	64.7779	80.9518	69.6718
202254_at	SIPA1L1	CDNA clone IMAGE:5286091, partial cds	58.2402	75.3385	69.887	47.5458	60.5864	59.1281	72.216	82.2958	104.79
202255_s_at	SIPA1L1	signal-induced proliferation-associated 1 like 1	70.3844	81.9279	73.8367	84.7591	68.9452	56.3612	45.7658	53.8435	69.5676
202256_at	CD2BP2	CD2 antigen (cytoplasmic tail) binding protein 2	88.2676	82.3953	70.8779	96.4809	69.5772	83.0547	185.758	160.87	132.211
202257_s_at	CD2BP2	CD2 antigen (cytoplasmic tail) binding protein 2	96.123	79.497	75.5311	95.3185	126.227	104.5	159.06	147.163	127.072
202258_s_at	N4BP2L2	phosphonoformate immuno-associated protein 5	575.479	644.367	537.378	489.565	484.75	452.125	620.728	884.434	954.818
202259_s_at	N4BP2L2	phosphonoformate immuno-associated protein 5	106.432	129.099	139.925	95.9563	89.9874	98.0249	83.5316	81.8199	84.4197
202260_s_at	STXBP1	syntaxin binding protein 1	210.529	234.352	204.4	291.45	298.147	293.204	388.209	448.564	421.267
202261_at	VPS72	transcription factor-like 1	234.621	240.359	226.57	225.187	225.722	232.18	197.98	149.566	131.297
202262_x_at	DDAH2	dimethylarginine dimethylaminohydrolase 2	56.0748	71.439	50.9634	88.8489	85.2433	100.905	68.2951	74.8728	85.2433
202263_at	CYB5R1	NAD(P)H:quinone oxidoreductase type 3, polypeptide A2	438.518	449.433	551.478	336.262	363.591	357.402	470.228	381.37	385.489
202264_s_at	TOMM40	translocase of outer mitochondrial membrane 40 homolog (yeast)	162.14	150.032	147.431	161.1	147.924	156.561	235.7	240.451	161.28
202265_at	BMI1	polycomb group ring finger 4	746.799	743.596	762.448	837.689	867.223	872.968	1416.35	1418.82	1849
202266_at	TDP2	TRAF and TNF receptor associated protein	798.611	791.026	814.82	907.736	932.887	843.812	970.426	935.995	1018.73
202267_at	LAMC2	laminin, gamma 2	679.461	780.003	634.868	423.593	453.423	421.446	586.265	609.618	588.93
202268_s_at	NAE1	amyloid beta precursor protein binding protein 1, 59kDa	1332.76	1309.52	1252.01	1482.73	1451.63	1416.35	1658.97	1552.18	1450.54
202269_x_at	GBP1	guanylate binding protein 1, interferon-inducible, 67kDa	146.343	144.085	146.467	175.878	152.363	192.086	67.4564	61.906	93.4596
202270_at	GBP1	guanylate binding protein 1, interferon-inducible, 67kDa	251.778	233.125	208.256	327.266	327.541	325.162	384.964	321.999	329.622
202271_at	FBXO28		210.418	204.585	224.841	237.564	267.692	242.107	437.967	410.605	469.919
202272_s_at	FBXO28	F-box protein 28	183.98	213.255	203.131	225.035	224.09	222.065	325.94	261.918	284.353
202275_at	G6PD	glucose-6-phosphate dehydrogenase	76.5305	98.2422	97.0172	130.973	133.536	114.667	179.444	159.341	151.181
202276_at	SHFM1	split hand/foot malformation (ectrodactyly) type 1	1378.69	1399.01	1434.63	1679.6	1372.85	1607.29	1701.03	1671.67	1397.09
202277_at	SPTLC1	serine palmitoyltransferase, long chain base subunit 1	2623.81	2574.96	2689.91	1833.25	2020.6	2028.71	2721.82	2768.82	2929.78
202278_s_at	SPTLC1	serine palmitoyltransferase, long chain base subunit 1	290.597	362.337	395.219	248.002	288.981	234.187	204.864	167.696	186.203
202279_at	C14orf2	chromosome 14 open reading frame 2	598.429	585.926	606.354	665.433	634.384	651.564	668.22	574.057	599.402
202281_at	GAK	cyclin G associated kinase	72.9885	70.2406	73.0834	58.1305	79.5592	66.3025	93.014	102.423	76.0045
202282_at	HSD17B10	hydroxyacyl-Coenzyme A dehydrogenase, type II	940.544	1007.41	1014.68	1023.49	1089.58	1088.53	772.427	777.228	805.265
202283_at	SERPINF1	serine (or cysteine) proteinase inhibitor, clade F (alpha-2 antiplasmin, pigment epithelium derived factor), member 1	88.6578	74.6124	77.7303	46.8047	53.8681	54.4995	19.1606	10.3154	15.6021
202284_s_at	CDKN1A	cyclin-dependent kinase inhibitor 1A (p21, Cip1)	252.424	315.559	309.686	209.064	179.106	234.427	380.374	273.159	319.017
202286_s_at	TACSTD2	tumor-associated calcium signal transducer 2	3712.13	3659.88	3930.89	2072.5	2355.17	2303.57	1254.26	1237.59	1142.97
202288_at	MTOR	FK506 binding protein 12-rapamycin associated protein 1	148.874	132.184	134.575	109.424	103.588	142.117	35.6319	51.1526	38.2657
202289_s_at	TACC2	transforming, acidic coiled-coil containing protein 2	377.824	347.125	356.643	253.597	259.176	276.243	227.635	226.878	202.181
202290_at	PDAP1	PDGFA associated protein 1	346.646	396.85	417.598	473.331	471.426	491.811	125.231	134.362	126.092
202292_x_at	LYPLA2	lysophospholipase II	145.497	122.373	98.7565	128.285	147.106	117.703	354.238	353.392	169.91
202293_at	STAG1	Stromal antigen 1	278.021	278.753	286.647	374.735	371.104	355.115	542.854	478.319	385.402
202294_at	STAG1		326.1	255.301	278.542	388.768	415.192	401.432	457.219	365.846	324.275
202295_s_at	CTSH	cathepsin H	513.755	514.067	530.2	324.319	352.291	306.426	159.155	159.813	165.891
202296_s_at	RER1	RER1 retention in endoplasmic reticulum 1 homolog (S. cerevisiae)	1208.01	1224.29	1389.46	1073.5	1092.86	1086.83	972.545	770.327	693.559
202297_s_at	RER1	RER1 retention in endoplasmic reticulum 1 homolog (S. cerevisiae)	1281.77	1157.02	1178.57	1009.38	919.382	1070.1	1182.9	1093.2	1214.74
202298_at	NDUFA1	NADH dehydrogenase (ubiquinone) 1 alpha subcomplex, 1, 7.5kDa	1612.75	1510	1587.41	1552.18	1553.79	1791.35	1062.97	1043.61	965.418
202299_s_at	HBXIP	hepatitis B virus x interacting protein	927.149	894.198	975.155	1140.98	1137.42	1129.44	1304.03	1327.38	1252.01
202300_at	HBXIP	hepatitis B virus x interacting protein	615.334	702.136	751.697	849.186	898.481	827.763	1033.22	984.008	732.501
202301_s_at	RSRC2	similar to splicing factor, arginine/serine-rich 4	273.276	313.848	292.708	250.059	249.616	262.328	169.439	183.294	192.713
202302_s_at	RSRC2	similar to splicing factor, arginine/serine-rich 4	999.315	1011.74	955.691	923.793	900.562	884.603	1388.17	1488.88	1546.43
202303_x_at	SMARCA5	SWI/SNF related, matrix associated, actin dependent regulator of chromatin, subfamily a, member 5	544.273	533.881	457.892	585.783	624.402	597.943	612.409	513.933	709.685
202304_at	FNDC3A	fibronectin type III domain containing 3A	312.025	311.536	322.682	359.444	370.561	367.813	494.454	462.081	435.314
202305_s_at	FEZ2	fasciculation and elongation protein zeta 2 (zygin II)	236.656	264.409	260.917	282.493	251.319	266.674	279.579	317.972	249.666
202306_at	POLR2G	polymerase (RNA) II (DNA directed) polypeptide G	1386.63	1428.64	1438.67	1332.76	1314.59	1247.55	1588.92	1415.53	1684.93
202307_s_at	TAP1	transporter 1, ATP-binding cassette, sub-family B (MDR/TAP)	526.221	555.944	602.385	415.283	524.579	500.622	428.728	428.388	418.721
202308_at	SREBF1	sterol regulatory element binding transcription factor 1	247.199	277.178	270.944	184.526	186.203	182.964	222.516	254.865	246.484
202309_at	MTHFD1	methylenetetrahydrofolate dehydrogenase (NADP+ dependent) 1, methenyltetrahydrofolate cyclohydrolase, formyltetrahydrofolate synthetase	1116.93	979.738	1052.15	1092.26	1053.29	1067.38	881.646	853.381	801.395
202313_at	PPP2R2A	protein phosphatase 2 (formerly 2A), regulatory subunit B (PR 52), alpha isoform	760.556	818.501	788.531	790.72	831.652	826.85	944.183	1140.48	860.059
202314_at	CYP51A1	cytochrome P450, family 51, subfamily A, polypeptide 1	2185.97	2099.64	2343.8	2115.97	2021.88	2025.26	2685.08	2689.91	3229.3
202315_s_at	BCR	breakpoint cluster region	88.1996	90.3964	105.55	79.7667	84.4029	86.8191	68.9518	70.6731	72.0473
202317_s_at	UBE4B	ubiquitination factor E4B (UFD2 homolog, yeast)	193.005	206.275	251.189	216.464	234.253	213.995	289.154	286.591	273.617
202318_s_at	SENP6	SUMO1/sentrin specific protease 6	504.656	517.366	473.949	438.265	432.966	415.015	307.823	376.293	381.659
202319_at	SENP6	SUMO1/sentrin specific protease 6	101.311	98.3864	96.5596	111.383	89.2165	82.6754	105.748	97.8522	115.59
202320_at	GTF3C1	general transcription factor IIIC, polypeptide 1, alpha 220kDa	158.465	171.258	174.553	133.782	169.967	161.365	135.746	132.391	179.717
202321_at	GGPS1	geranylgeranyl diphosphate synthase 1	70.0438	61.3812	50.7481	60.1892	59.3421	64.5866	52.792	63.6613	51.7975
202322_s_at	GGPS1	geranylgeranyl diphosphate synthase 1	290.766	284.422	263.684	302.173	290.955	285.865	344.404	326.269	287.639
202324_s_at	ACBD3	acyl-Coenzyme A binding domain containing 3	409.24	409.975	431.048	459.006	482.72	480.038	552.117	494.12	502.804
202325_s_at	ATP5J	ATP synthase, H+ transporting, mitochondrial F0 complex, subunit F6	1906.91	1960.49	1911.22	2131.06	2067.93	2117.33	1709.04	1725.68	2056.75
202329_at	CSK	c-src tyrosine kinase	225.722	228.106	241.241	200.217	179.444	201.74	441.877	452.278	333.334
202330_s_at	UNG	uracil-DNA glycosylase	599.402	610.178	567.749	622.675	570.996	562.529	525.179	537.689	559.183
202331_at	BCKDHA		108.896	111.795	99.026	111.25	93.6505	117.226	189.589	161.014	145.321
202332_at	CSNK1E	casein kinase 1, epsilon	219.428	231.372	240.774	228.206	233.187	248.853	215.403	222.897	125.989
202333_s_at	UBE2B	ubiquitin-conjugating enzyme E2B (RAD6 homolog)	951.994	974.511	1005.34	995.732	968.613	954.283	863.569	909.164	909.164
202334_s_at	UBE2B	ubiquitin-conjugating enzyme E2B (RAD6 homolog)	358.664	321.889	319.234	330.009	377.379	356.261	473.431	372.406	422.272
202336_s_at	PAM	peptidylglycine alpha-amidating monooxygenase	2436.28	2332.68	2478.21	1830.52	1881.14	2062.48	1402.33	1441.12	1612.75
202337_at	PMF1	polyamine-modulated factor 1	113.012	125.391	108.758	143.131	140.939	132.847	145.554	171.016	138.779
202338_at	TK1	thymidine kinase 1, soluble	607.447	509.29	544.194	593.826	609.618	556.268	414.945	367.209	435.913
202341_s_at	TRIM2	tripartite motif-containing 2	67.037	57.1288	57.017	59.7065	42.7382	51.2987	26.5068	46.9647	31.6152
202342_s_at	TRIM2	tripartite motif-containing 2	120.199	106.867	99.4811	104.678	112.99	93.2696	98.2994	126.623	125.35
202343_x_at	COX5B	cytochrome c oxidase subunit Vb	1463.78	1417.41	1428.64	1379.44	1446.89	1367.11	1360.48	1188.39	1344.13
202344_at	HSF1	heat shock transcription factor 1	66.559	96.3426	78.131	90.0079	116.807	100.356	128.505	79.5238	79.0335
202345_s_at	FABP5	fatty acid binding protein 5 (psoriasis-associated)	808.05	916.787	816.453	792.821	695.501	769.194	304.749	250.792	274
202346_at	UBE2K	huntingtin interacting protein 2	252.759	264.601	259.281	304.881	270.115	293.17	356.406	338.913	356.972
202347_s_at	UBE2K	huntingtin interacting protein 2	643.204	733.588	675.643	660.912	643.26	723.052	435.406	367.929	406.955
202348_s_at	TOR1A	torsin family 1, member A (torsin A)	395.422	452.125	494.746	345.309	358.849	359.701	369.989	357.473	336.389
202349_at	TOR1A	torsin family 1, member A (torsin A)	244.807	270.887	288.399	164.766	143.674	220.148	162.111	149.702	123.836
202350_s_at	MATN2	matrilin 2	39.8907	49.2585	32.1078	53.7939	48.624	51.7892	14.9829	20.2157	27.8979
202351_at	ITGAV	integrin, alpha V (vitronectin receptor, alpha polypeptide, antigen CD51)	1653.5	1750.15	1695.32	1138	1214.74	1162.09	1787.4	1899.17	2040.98
202352_s_at	PSMD12	proteasome (prosome, macropain) 26S subunit, non-ATPase, 12	1248.89	1254.96	1227.3	1391.33	1375.58	1388.78	937.457	925.918	1018.25
202353_s_at	PSMD12	proteasome (prosome, macropain) 26S subunit, non-ATPase, 12	891.02	852.146	836.633	946.208	955.926	1014.22	1041.67	1046.5	992.255
202354_s_at	GTF2F1	general transcription factor IIF, polypeptide 1, 74kDa	75.0235	81.0905	77.3203	86.34	84.7776	83.8587	68.7605	30.7627	33.9409
202355_s_at	GTF2F1	general transcription factor IIF, polypeptide 1, 74kDa	151.016	157.093	138.918	173.932	181.729	176.651	86.2297	67.2322	90.1651
202356_s_at	GTF2F1	general transcription factor IIF, polypeptide 1, 74kDa	102.204	104.944	105.534	108.806	106.656	114.724	75.7309	100.871	84.9525
202357_s_at	CFB	B-factor, properdin	91.4961	91.2744	84.6872	71.7126	80.5555	79.8503	80.1939	56.9042	66.3827
202358_s_at	SNX19	sorting nexin 19	130.556	131.342	130.355	105.776	105.42	112.899	89.108	81.0905	82.3674
202359_s_at	SNX19	sorting nexin 19	200.594	184.6	157.093	152.928	159.4	164.734	90.4815	76.2625	88.1883
202360_at	MAML1	mastermind-like 1 (Drosophila)	477.725	471.631	456.491	424.89	392.782	384.964	501.31	458.666	492.589
202361_at	SEC24C	SEC24 related gene family, member C (S. cerevisiae)	256.02	218.877	242.002	284.7	247.307	289.486	309.898	305.551	309.736
202362_at	RAP1A	RAP1A, member of RAS oncogene family	694.258	687.682	628.838	906.924	815.455	819.146	670.253	656.746	706.486
202364_at	MXI1	MAX interactor 1	189.924	187.158	166.643	164.808	208.392	156.161	160.276	171.319	187.444
202365_at	UNC119B	hypothetical protein MGC5139	446.647	451.039	371.771	317.768	299.798	329.856	225.247	219.852	207.144
202368_s_at	TRAM2	translocation associated membrane protein 2	266.583	266.028	312.818	268.132	307.375	290.409	176.476	246.267	182.287
202369_s_at	TRAM2	translocation associated membrane protein 2	1267.75	1544.57	1542.07	1375.58	1607.29	1455.12	1902.56	1897.5	1635.66
202370_s_at	CBFB	core-binding factor, beta subunit	684.513	727.716	737.861	806.884	799.072	786.078	1305.04	1302.34	1100.03
202371_at	TCEAL4	transcription elongation factor A (SII)-like 4	842.375	858.556	800.059	963.969	990.892	955.303	615.069	642.087	653.368
202372_at	RAB3GAP2	rab3 GTPase-activating protein, non-catalytic subunit (150kD)	335.276	369.475	405.659	333.334	349.307	311.728	429.233	413.242	393.642
202373_s_at	RAB3GAP2	rab3 GTPase-activating protein, non-catalytic subunit (150kD)	461.273	478.387	499.907	455.8	402.772	425.149	307.671	353.659	302.706
202374_s_at	RAB3GAP2	rab3 GTPase-activating protein, non-catalytic subunit (150kD)	138.753	123.15	143.913	129.922	129.229	133.992	82.36	104.054	88.9944
202375_at	SEC24D	SEC24 related gene family, member D (S. cerevisiae)	82.5165	81.0343	70.9403	140.852	132.69	133.678	47.0662	69.0209	88.1271
202376_at	SERPINA3	serine (or cysteine) proteinase inhibitor, clade A (alpha-1 antiproteinase, antitrypsin), member 3	259.998	240.329	271.369	140.63	164.465	170.087	156.222	216.959	160.514
202377_at	LEPROT	leptin receptor overlapping transcript	579.318	581.732	623.757	558.533	590.168	560.239	866.188	938.417	838.519
202378_s_at	LEPROT	leptin receptor overlapping transcript	801.736	844.052	873.376	706.068	767.52	732.094	690.866	663.63	777.73
202379_s_at	NKTR	natural killer-tumor recognition sequence	439.878	534.606	582.958	371.771	384.244	364.847	181.489	270.266	210.402
202380_s_at	NKTR	natural killer-tumor recognition sequence	170.428	198.39	195.739	137.459	150.397	175.213	117.924	87.7132	75.7556
202381_at	ADAM9	a disintegrin and metalloproteinase domain 9 (meltrin gamma)	4020.79	4119.13	3874.98	4384.15	3583.17	4218.62	3284.18	3460.48	3694.44
202382_s_at	GNPDA1	glucosamine-6-phosphate deaminase 1	360.245	333.205	343.142	437.761	434.684	430.584	404.64	340.786	329.743
202384_s_at	TCOF1	Treacher Collins-Franceschetti syndrome 1	170.99	190.372	196.996	177.422	157.394	174.28	124.059	146.195	106.888
202385_s_at	TCOF1	Treacher Collins-Franceschetti syndrome 1	199.702	233.741	230.087	202.576	222.249	210.243	82.5165	119.317	121.294
202386_s_at	KIAA0430	limkain b1	172.619	149.809	161.301	170.93	180	175.655	229.012	190.893	198.828
202387_at	BAG1	BCL2-associated athanogene	323.744	268.594	311.813	356.406	339.699	362.768	244.751	238.796	198.19
202388_at	RGS2	regulator of G-protein signalling 2, 24kDa	128.505	105.177	116.901	87.7252	75.4883	83.388	102.071	58.3554	57.1898
202390_s_at	HTT	huntingtin (Huntington disease)	69.6146	48.3394	64.5866	57.6287	54.7569	61.7163	79.6915	87.4791	71.3305
202391_at	BASP1	brain abundant, membrane attached signal protein 1	1591.08	1583.04	1566.22	1372.85	1426.2	1406.08	901.072	888.933	928.622
202392_s_at	PISD	phosphatidylserine decarboxylase	145.554	171.415	192.086	124.467	135.458	128.352	149.605	190.56	100.54
202393_s_at	KLF10	Kruppel-like factor 10	917.103	865.04	854.711	921.02	904.197	869.941	1156.7	1214.07	1170.54
202394_s_at	ABCF3	ATP-binding cassette, sub-family F (GCN20), member 3	82.4556	77.8778	75.0096	76.3496	82.0015	81.1061	66.1476	50.7654	53.1569
202395_at	NSF	N-ethylmaleimide-sensitive factor	329.53	352.019	370.397	403	429.509	439.878	507.613	490.713	443.393
202396_at	TCERG1	transcription elongation regulator 1	1345.6	1320.81	1330.33	1301.91	1367.11	1285.91	1810.3	2069.95	2132.61
202397_at	NUTF2	nuclear transport factor 2	1782.08	1746.29	1779.65	1708.32	1664.62	1654.62	1434.63	1220.61	1079.28
202399_s_at	AP3S2	adaptor-related protein complex 3, sigma 2 subunit	236.276	255.143	248.583	220.459	246.442	234.873	228.398	205.426	155.397
202401_s_at	SRF	serum response factor (c-fos serum response element-binding transcription factor)	83.294	65.8605	71.419	66.3025	83.2811	84.832	77.98	71.8589	88.4858
202402_s_at	CARS	cysteinyl-tRNA synthetase	514.067	451.918	418.136	204.451	199.908	215.791	140.146	101.81	117.576
202405_at	TIAL1	TIA1 cytotoxic granule-associated RNA binding protein-like 1	103.49	106.364	81.8785	111.011	87.5829	99.4665	120.381	87.1236	84.0098
202406_s_at	TIAL1	TIA1 cytotoxic granule-associated RNA binding protein-like 1	1045.11	1121.49	1128.35	990.892	998.015	1043.19	675.238	740.182	622.232
202407_s_at	PRPF31	PRP31 pre-mRNA processing factor 31 homolog (yeast)	125.705	123.851	104.984	154.707	135.698	153.295	85.6855	111.502	86.5751
202408_s_at	PRPF31	PRP31 pre-mRNA processing factor 31 homolog (yeast)	625.792	638.062	683.071	721.119	656.038	704.563	528.252	559.083	496.118
202411_at	IFI27	interferon, alpha-inducible protein 27	86.0194	93.2511	114.155	64.2605	69.8594	72.7038	28.0213	33.1677	31.7883
202412_s_at	USP1	ubiquitin specific protease 1	584.483	734.223	794.491	573.449	505.327	545.659	312.818	429.387	318.909
202413_s_at	USP1	ubiquitin specific protease 1	2247.77	2338.1	2212.92	2165.2	2257.11	2247.77	2903.66	2935.38	2707.7
202414_at	ERCC5	excision repair cross-complementing rodent repair deficiency, complementation group 5 (xeroderma pigmentosum, complementation group G (Cockayne syndrome))	197.605	224.774	227.341	201.923	185.466	201.844	130.934	125.414	102.3
202415_s_at	HSPBP1	hsp70-interacting protein	98.8124	81.5759	80.6005	93.5746	115.384	100.601	73.9563	84.5221	87.3884
202416_at	DNAJC7	DnaJ (Hsp40) homolog, subfamily C, member 7	955.926	1028.95	1079.28	1021.99	956.88	986.217	553.667	496.613	540.747
202417_at	KEAP1	kelch-like ECH-associated protein 1	208.878	239.228	227.578	293.369	297.989	308.757	380.892	377.6	347.34
202418_at	YIF1A	Yip1 interacting factor homolog (S. cerevisiae)	580.94	563.023	618.465	511.573	475.845	541.524	749.24	580.94	526.783
202419_at	KDSR	follicular lymphoma variant translocation 1	692.315	680.646	742.475	544.801	589.067	589.221	634.726	615.069	684.513
202420_s_at	DHX9	DEAH (Asp-Glu-Ala-His) box polypeptide 9	701.961	776.751	811.843	1037.9	1040.5	1009.38	538.507	550.53	428.728
202421_at	IGSF3	Immunoglobulin superfamily, member 3	369.516	382.649	399.788	265.623	263.801	269.445	151.467	139.478	180.215
202422_s_at	ACSL4	acyl-CoA synthetase long-chain family member 4	244.144	192.741	167.902	354.689	336.206	329.011	297.791	346.722	393.316
202423_at	MYST3	MYST histone acetyltransferase (monocytic leukemia) 3	170.832	183.204	183.073	175.742	191.94	191.42	392.27	486.801	408.911
202424_at	MAP2K2	mitogen-activated protein kinase kinase 2	228.485	222.771	246.126	285.962	282.887	296.031	133.877	144.325	111.278
202425_x_at	PPP3CA	protein phosphatase 3 (formerly 2B), catalytic subunit, alpha isoform (calcineurin A alpha)	623.883	728.311	615.623	709.39	704.563	689.273	798.338	930.406	640.394
202427_s_at	BRP44	DKFZP564B167 protein	573.056	585.049	594.472	680.646	669.13	652.549	784.813	744.427	699.597
202428_x_at	DBI	diazepam binding inhibitor (GABA receptor modulator, acyl-Coenzyme A binding protein)	2590.88	2797.25	2782.7	2986.95	3057.04	2979.06	2859.35	3044.26	2657.49
202429_s_at	PPP3CA	protein phosphatase 3 (formerly 2B), catalytic subunit, alpha isoform (calcineurin A alpha)	703.619	700.818	628.511	658.36	593.318	664.521	610.381	658.488	675.838
202430_s_at	PLSCR1	phospholipid scramblase 1	345.022	240.214	272.704	292.534	230.382	281.613	343.721	396.108	405.43
202431_s_at	MYC	v-myc myelocytomatosis viral oncogene homolog (avian)	1996	2124.37	2433.02	1775.6	1915.29	1871.6	960.365	901.387	759.923
202432_at	PPP3CB	protein phosphatase 3 (formerly 2B), catalytic subunit, beta isoform (calcineurin A beta)	466.542	468.213	446.302	463.423	485.783	435.758	659.952	675.238	574.251
202433_at	SLC35B1	solute carrier family 35, member B1	734.58	777.228	867.507	674.401	776.751	699.363	463.582	453.904	458.666
202435_s_at	CYP1B1	cytochrome P450, family 1, subfamily B, polypeptide 1	1547.69	1542.07	1547.69	1892.41	2058.05	1837.99	2492.3	3015.29	2718.29
202436_s_at	CYP1B1	cytochrome P450, family 1, subfamily B, polypeptide 1	2055.94	2083.72	2054.63	2724.04	2915.85	2848.92	2682.71	3008.73	2469.26
202437_s_at	CYP1B1	cytochrome P450, family 1, subfamily B, polypeptide 1	1705.31	1681.01	1708.32	2541.82	2753.4	2361.9	2613.5	3147.01	3447.35
202439_s_at	IDS	iduronate 2-sulfatase (Hunter syndrome)	44.0552	44.7476	48.0245	66.041	67.4366	54.4019	62.4648	44.3555	89.9077
202440_s_at	ST5	suppression of tumorigenicity 5	67.5237	81.1421	51.6372	69.7434	104.102	76.3388	111.25	63.9167	72.6906
202441_at	ERLIN1	SPFH domain family, member 1	1079.28	1085.92	1158.03	1049.49	1132.31	1043.61	1168.3	1196.99	1264.33
202442_at	AP3S1	adaptor-related protein complex 3, sigma 1 subunit	1608.7	1521.64	1442.95	1743.01	1583.04	1699.87	2063.99	2005.57	1844.05
202443_x_at	NOTCH2	Notch homolog 2 (Drosophila)	1322.24	1395.12	1390.03	1228.15	1544.05	1238.01	1878.19	1862.4	1432.19
202444_s_at	ERLIN1	SPFH domain family, member 1	97.3401	77.697	88.2586	87.9437	79.2294	86.5751	43.5904	35.5465	34.8768
202446_s_at	PLSCR1	phospholipid scramblase 1	818.501	754.346	786.304	749.24	747.186	777.483	731.201	681.152	598.135
202447_at	DECR1	2,4-dienoyl CoA reductase 1, mitochondrial	429.509	410.749	396.85	395.637	366.787	368.431	288.178	261.433	297.753
202449_s_at	RXRA	retinoid X receptor, alpha	236.592	231.573	286.591	248.659	259.346	245.096	167.066	203.299	230.451
202450_s_at	CTSK	cathepsin K (pycnodysostosis)	41.8348	39.4896	36.5664	42.5821	41.1303	40.1186	46.9387	76.7023	57.9809
202451_at	GTF2H1	general transcription factor IIH, polypeptide 1, 62kDa	417.827	413.658	333.567	311.321	319.889	309.898	529.414	576.499	602.315
202453_s_at	GTF2H1	general transcription factor IIH, polypeptide 1, 62kDa	149.44	132.373	143.989	159.544	148.937	143.162	98.2267	88.4521	82.0015
202454_s_at	ERBB3	v-erb-b2 erythroblastic leukemia viral oncogene homolog 3 (avian)	76.6495	92.0805	92.6463	55.6549	65.8605	57.0379	58.925	75.7458	73.7618
202457_s_at	PPP3CA	protein phosphatase 3 (formerly 2B), catalytic subunit, alpha isoform (calcineurin A alpha)	600.094	576.14	522.303	508.261	521.497	511.951	720.671	600.701	626.974
202458_at	PRSS23	protease, serine, 23	1217.44	1270.49	1340.89	1397.85	1319.44	1351.93	1155.62	1198.92	1324.18
202459_s_at	LPIN2	lipin 2	58.29	64.5815	59.2683	69.3491	70.7219	64.6707	65.6752	79.4877	97.9627
202460_s_at	LPIN2	lipin 2	111.636	118.443	89.9756	127.635	122.416	126.162	109.039	106.143	110.596
202461_at	EIF2B2	eukaryotic translation initiation factor 2B, subunit 2 beta, 39kDa	296.103	297.145	291.656	368.84	357.179	354.119	300.279	290.597	231.793
202462_s_at	DDX46	DEAD (Asp-Glu-Ala-Asp) box polypeptide 46	996.038	939.043	926.264	1109.53	1122.82	1137.42	1549.34	1426.2	1626.36
202463_s_at	MBD3	methyl-CpG binding domain protein 3	47.6859	64.5385	75.631	62.6041	55.1163	63.4444	61.5271	51.2032	54.9134
202464_s_at	PFKFB3	6-phosphofructo-2-kinase/fructose-2,6-biphosphatase 3	128.264	117.5	114.695	165.61	146.571	160.576	271.985	248.032	291.731
202466_at	PAPD7	polymerase (DNA directed) sigma	430.944	513.933	497.09	421.919	415.587	395.101	499.534	549.567	444.373
202467_s_at	COPS2	COP9 constitutive photomorphogenic homolog subunit 2 (Arabidopsis)	915.279	808.59	825.77	991.611	995.263	1028.31	1066.93	1096.72	1082.58
202468_s_at	CTNNAL1	catenin (cadherin-associated protein), alpha-like 1	1135.86	1145.75	1103.71	1388.17	1359.84	1375.58	969.36	967.256	1126.72
202469_s_at	CPSF6	cleavage and polyadenylation specific factor 6, 68kDa	681.152	677.839	639.851	806.659	791.725	794.491	580.788	587.03	659.28
202470_s_at	CPSF6	cleavage and polyadenylation specific factor 6, 68kDa	72.0473	68.9749	63.8096	86.6609	77.8489	91.2744	65.486	67.0262	82.0884
202471_s_at	IDH3G	isocitrate dehydrogenase 3 (NAD+) gamma	396.199	385.562	391.353	550.614	563.023	561.521	442.485	406.555	454.508
202472_at	MPI	mannose phosphate isomerase	53.9756	64.6949	57.3915	86.2204	71.2972	81.0802	87.4881	80.9835	52.2752
202474_s_at	HCFC1	host cell factor C1 (VP16-accessory protein)	100.905	83.7012	114.686	106.521	109.492	92.5001	107.467	128.93	300.341
202475_at	TMEM147	seven transmembrane domain protein	749.672	699.177	748.134	759.519	777.483	808.59	854.51	806.884	703.619
202477_s_at	TUBGCP2	tubulin, gamma complex associated protein 2	113.913	109.008	135.051	126.569	123.967	117.069	117.326	143.795	98.0691
202478_at	TRIB2	tribbles homolog 2 (Drosophila)	152.01	133.613	152.32	130.575	118.955	130.406	133.207	129.562	134.388
202481_at	DHRS3	dehydrogenase/reductase (SDR family) member 3	59.3588	51.6535	50.6282	54.7049	52.7225	49.0274	33.7955	24.4049	50.2889
202483_s_at	RANBP1	RAN binding protein 1	2156.38	1918.75	1913.68	2338.1	2224.3	2266.18	1652.68	1458.55	1531.33
202484_s_at	MBD2	methyl-CpG binding domain protein 2	1161.26	1151.01	1205.29	1329.62	1331.7	1272.41	1210.51	1254.26	1221.32
202486_at	AFG3L2	AFG3 ATPase family gene 3-like 2 (yeast)	257.25	279.838	289.154	227.703	259.702	258.388	299.704	322.611	255.263
202487_s_at	H2AFV	H2A histone family, member V	1198.18	1306.09	1300.08	1508.17	1484.26	1520.72	1149.19	1138.84	1084.3
202489_s_at	FXYD3	FXYD domain containing ion transport regulator 3	450.043	431.609	508.377	166.523	201.57	201.196	160.145	130.264	160.905
202491_s_at	IKBKAP	inhibitor of kappa light polypeptide gene enhancer in B-cells, kinase complex-associated protein	957.878	905.623	942.325	942.325	912.128	916.046	705.303	668.501	649.315
202492_at	ATG9A	APG9 autophagy 9-like 1 (S. cerevisiae)	144.349	175.201	176.159	130.556	159.695	132.952	179.216	185.014	189.066
202494_at	PPIE	peptidylprolyl isomerase E (cyclophilin E)	136.093	180.956	132.158	166.272	151.302	174.217	110.256	117.416	121.145
202495_at	TBCC	tubulin-specific chaperone c	171.746	187.429	177.926	201.019	231.502	195.953	213.391	163.567	202.056
202496_at	EDC4	autoantigen	141.798	192.202	151.093	166.901	173.021	142.022	119.215	117.88	92.4441
202500_at	DNAJB2	DnaJ (Hsp40) homolog, subfamily B, member 2	54.3646	47.6627	45.3317	50.7311	47.1527	58.0447	52.1709	40.2139	32.1241
202501_at	MAPRE2	microtubule-associated protein, RP/EB family, member 2	93.1448	108.919	93.7081	122.057	118.874	120.78	127.744	153.709	180.48
202502_at	ACADM	acyl-Coenzyme A dehydrogenase, C-4 to C-12 straight chain	521.861	503.497	439.616	563.319	525.647	520.77	840.22	780.66	845.84
202503_s_at	KIAA0101	KIAA0101	2410.58	2475.37	2429.79	2711.36	2805.3	2738.45	4964.58	4745.43	5298.66
202504_at	TRIM29	tripartite motif-containing 29	219.773	196.07	222.83	98.9723	88.9009	104.305	35.8935	34.0139	18.7128
202505_at	SNRPB2	small nuclear ribonucleoprotein polypeptide B''	1818.4	2144.17	2183.71	2277.91	2238.69	2338.1	1527.42	1798.1	1650.22
202506_at	SSFA2	sperm specific antigen 2	317.889	332.645	332.645	328.312	343.768	300.751	382.22	397.586	401.205
202510_s_at	TNFAIP2	tumor necrosis factor, alpha-induced protein 2	75.3478	76.6593	81.1601	93.5213	83.1826	97.6478	130.845	125.729	126.771
202511_s_at	ATG5	APG5 autophagy 5-like (S. cerevisiae)	520.589	515.455	524.167	542.854	462.752	530.278	488.809	437.761	399.431
202512_s_at	ATG5	APG5 autophagy 5-like (S. cerevisiae)	134.467	122.926	117.326	158.156	142.117	145.347	234.092	209.993	277.6
202513_s_at	PPP2R5D	protein phosphatase 2, regulatory subunit B (B56), delta isoform	89.0473	133.497	103.92	141.533	160.327	103.097	249.282	259.998	206.795
202514_at	DLG1	discs, large homolog 1 (Drosophila)	352.371	307.891	327.736	360.775	332.408	348.573	397.188	342.172	400.159
202515_at	DLG1	discs, large homolog 1 (Drosophila)	749.24	677.212	709.39	681.6	770.929	679.301	895.629	905.623	1009.85
202516_s_at	DLG1	discs, large homolog 1 (Drosophila)	66.7575	69.9215	64.4853	100.658	103.232	84.0098	49.4229	43.2691	39.1207
202518_at	BCL7B	B-cell CLL/lymphoma 7B	79.3626	85.103	77.1081	90.3964	97.3516	90.2828	79.2082	79.3542	95.9563
202519_at	MLXIP	Mlx interactor	124.725	128.816	146.504	114.767	111.877	120.24	194.836	232.614	200.935
202520_s_at	MLH1	mutL homolog 1, colon cancer, nonpolyposis type 2 (E. coli)	741.073	811.843	784.813	757.777	856.665	761.641	795.528	733.158	930.132
202521_at	CTCF	CCCTC-binding factor (zinc finger protein)	515.195	501.829	468.089	511.153	466.182	502.933	551.67	556.913	485.613
202522_at	PITPNB	phosphatidylinositol transfer protein, beta	1058.48	941.975	929.851	1015.96	1014.68	1038.39	1438.67	1387.18	1209.34
202525_at	PRSS8	protease, serine, 8 (prostasin)	109.43	118.296	119.123	39.9606	46.4407	37.1892	22.3806	20.3559	37.6984
202527_s_at	SMAD4	SMAD, mothers against DPP homolog 4 (Drosophila)	470.228	381.479	327.541	451.548	379.149	433.036	499.024	414.743	563.182
202528_at	GALE	UDP-galactose-4-epimerase	240.844	257.118	216.412	212.698	210.348	221.427	239.323	170.809	113.133
202529_at	PRPSAP1	phosphoribosyl pyrophosphate synthetase-associated protein 1	575.985	604.593	643.066	731.201	759.358	737.861	578.668	561.976	535.602
202530_at	MAPK14	mitogen-activated protein kinase 14	330.276	314.968	328.185	357.984	320.827	349.982	323.863	365.526	328.383
202531_at	IRF1	interferon regulatory factor 1	123.683	138.338	119.476	116.864	125.292	116.1	86.5751	108.02	75.9385
202532_s_at	DHFR	dihydrofolate reductase	841.811	831.938	856.665	1128.35	1034.92	1073.28	719.674	733.588	788.181
202533_s_at	DHFR	dihydrofolate reductase	229.334	195.93	217.612	235.89	223.359	217.477	219.037	203.855	190.914
202534_x_at	DHFR	dihydrofolate reductase	1999.85	2050.93	1802.78	2607.18	2369.57	2539.99	1984.13	2120.64	2340.34
202535_at	FADD	Fas (TNFRSF6)-associated via death domain	236.505	203.812	251.874	264.126	251.516	281.333	215.991	187.444	188.467
202536_at	CHMP2B	DKFZP564O123 protein	525.96	509.149	483.421	553.667	498.822	532.528	505.327	495.375	545.771
202537_s_at	CHMP2B	DKFZP564O123 protein	354.119	340.599	345.265	362.059	310.413	337.747	142.222	191.703	168.841
202538_s_at	CHMP2B	DKFZP564O123 protein	279.127	264.974	249.717	294.52	315.699	304.099	183.335	152.698	180.032
202539_s_at	HMGCR	3-hydroxy-3-methylglutaryl-Coenzyme A reductase	2848.92	2718.29	2830.57	2755.35	2820.64	2701.2	3936.91	3936.91	3482.65
202540_s_at	HMGCR	3-hydroxy-3-methylglutaryl-Coenzyme A reductase	2973.6	3284.18	3370.66	2830.57	3071.01	2984.04	2844.68	2968.07	3041.78
202541_at	AIMP1	small inducible cytokine subfamily E, member 1 (endothelial monocyte-activating)	520.403	538.772	610.953	516.439	561.049	502.614	573.819	593.318	592.749
202542_s_at	AIMP1	small inducible cytokine subfamily E, member 1 (endothelial monocyte-activating)	702.401	759.923	789.899	774.854	837.083	813.845	601.161	572.415	522.497
202543_s_at	GMFB	glia maturation factor, beta	239.19	229.288	229.486	359.347	329.172	350.794	431.475	397.466	434.382
202544_at	GMFB	glia maturation factor, beta	1047.87	1050.02	1009.85	1237.59	1331.32	1206.42	1872.46	1662.76	1897.5
202546_at	VAMP8		865.04	882.416	891.255	810.416	801.231	827.199	309.05	269.507	297.33
202548_s_at	ARHGEF7	Rho guanine nucleotide exchange factor (GEF) 7	268.266	296.131	297.378	294.778	295.715	264.7	255.702	358.533	249.717
202550_s_at	VAPB	VAMP (vesicle-associated membrane protein)-associated protein B and C	695.358	689.459	699.363	624.081	604.059	609.618	662.289	699.177	681.265
202551_s_at	CRIM1	cysteine-rich motor neuron 1	1460.37	1353.9	1386.63	1224.83	1228.15	1211.8	836.064	872.658	829.259
202552_s_at	CRIM1	cysteine-rich motor neuron 1	811.843	801.736	741.549	656.375	736.509	647.113	1154.64	1109.53	1442.95
202553_s_at	SYF2	GCIP-interacting protein p29	353.392	319.017	284.877	329.11	346.425	333.388	425.828	382.954	511.354
202554_s_at	GSTM3	glutathione S-transferase M3 (brain)	591.745	541.831	613.629	604.36	643.638	608.824	466.182	376.406	511.951
202555_s_at	MYLK	myosin, light polypeptide kinase	48.0654	52.1799	56.534	51.9596	39.6799	43.4239	7.91629	32.0393	33.851
202556_s_at	MCRS1	microspherule protein 1	77.4762	76.1809	78.17	94.5254	97.5764	113.855	93.5746	100.658	125.378
202557_at	HSPA13	stress 70 protein chaperone, microsome-associated, 60kDa	1509.08	1546.43	1518.82	921.454	993.071	955.691	1060.36	1068.67	1155.62
202558_s_at	HSPA13	stress 70 protein chaperone, microsome-associated, 60kDa	363.263	298.602	319.068	188.696	216.324	199.808	163.332	128.36	229.789
202559_x_at	C1orf77	DKFZP547E1010 protein	472.365	418.371	410.538	451.831	412.79	464.278	382.406	516.909	306.036
202560_s_at	C1orf77	DKFZP547E1010 protein	410.749	441.635	447.907	428.021	422.018	437.558	384.244	406.757	396.459
202561_at	TNKS	tankyrase, TRF1-interacting ankyrin-related ADP-ribose polymerase	172.319	180.228	168.89	159.519	197.048	132.556	324.938	332.949	340.284
202562_s_at	C14orf1	chromosome 14 open reading frame 1	602.175	595.075	649.521	738.507	761.444	756.3	1009.15	1021.99	961.871
202564_x_at	ARL2	ADP-ribosylation factor-like 2	202.439	220.746	197.792	233.616	241.612	226.456	160.072	189.105	155.19
202565_s_at	SVIL	supervillin	274.455	258.884	251.319	247.872	248.695	244.085	378.562	444.82	361.568
202566_s_at	SVIL	supervillin	62.2302	53.6924	54.7815	41.8348	61.1996	51.8065	22.4256	52.7473	26.9214
202567_at	SNRPD3	small nuclear ribonucleoprotein D3 polypeptide 18kDa	1668.63	1726.88	1707.2	2194.06	2125.95	2192.8	1451.63	1389.46	1318.18
202568_s_at	MARK3	MAP/microtubule affinity-regulating kinase 3	320.215	310.616	299.021	288.178	271.85	294.404	158.778	167.593	177.549
202569_s_at	MARK3	MAP/microtubule affinity-regulating kinase 3	273.459	277.347	249.616	286.845	256.644	264.601	158.125	145.57	181.785
202570_s_at	DLGAP4	discs, large (Drosophila) homolog-associated protein 4	85.1128	75.6202	96.9024	101.731	95.2118	93.4415	92.3131	62.3877	80.4474
202572_s_at	DLGAP4	discs, large (Drosophila) homolog-associated protein 4	44.9006	33.0984	32.7602	43.2788	51.4454	47.8511	63.9573	59.3496	47.4969
202573_at	CSNK1G2	casein kinase 1, gamma 2	320.827	336.523	302.362	353.086	352.145	328.786	630.226	677.839	845.508
202574_s_at	CSNK1G2	casein kinase 1, gamma 2	118.296	135.465	131.297	103.798	93.8396	91.4444	43.4948	95.3185	24.0031
202576_s_at	DDX19A /// DDX19B	DEAD (Asp-Glu-Ala-As) box polypeptide 19-like	154.37	164.187	184.924	179.013	183.489	167.201	132.531	134.035	97.1379
202577_s_at	DDX19A	DEAD (Asp-Glu-Ala-As) box polypeptide 19-like	246.81	243.851	222.516	292.288	256.503	267.913	289.225	330.245	292.288
202578_s_at	DDX19A	DEAD (Asp-Glu-Ala-As) box polypeptide 19-like	59.5304	76.9808	59.6872	80.6443	99.5078	87.2808	101.649	96.797	69.3857
202579_x_at	HMGN4	high mobility group nucleosomal binding domain 4	1028.31	1038.87	1020.41	1130.55	1138.84	1090.3	1462.42	1269.28	1176.61
202580_x_at	FOXM1	forkhead box M1	238.796	260.623	276.95	305.214	338.402	325.575	444.917	441.734	447.907
202581_at	HSPA1A /// HSPA1B	heat shock 70kDa protein 1B	190.527	199.744	217.432	842.136	891.889	793.894	1531.33	1451.18	1740.53
202582_s_at	RANBP9	RAN binding protein 9	896.911	819.146	779.278	799.826	756.3	804.785	1168.73	1014.68	1268.58
202583_s_at	RANBP9	RAN binding protein 9	242.142	229.486	224.341	235.951	233.903	240.421	154.005	134.781	155.411
202584_at	NFX1	nuclear transcription factor, X-box binding 1	90.6537	75.6879	100.112	75.631	71.9851	71.042	81.4723	64.2471	58.0162
202586_at	POLR2L	polymerase (RNA) II (DNA directed) polypeptide L, 7.6kDa	55.176	68.6381	46.4813	71.6178	62.7451	68.015	32.0807	48.424	36.9288
202587_s_at	AK1	adenylate kinase 1	253.221	233.713	218.242	298.859	261.169	291.334	180.48	155.639	168.12
202589_at	TYMS	thymidylate synthetase	1968.82	1957.93	1986.32	2731.33	2585.3	2733.88	2367.96	2282.91	2266.18
202591_s_at	SSBP1	single-stranded DNA binding protein 1	2364.28	2301.28	2338.1	2761.88	2469.26	2653.72	1957.93	1850.07	1631.37
202592_at	BLOC1S1	biogenesis of lysosome-related organelles complex-1, subunit 1	124.126	149.112	145.215	164.52	169.894	166.375	172.492	152.644	137.781
202593_s_at	GDE1	membrane interacting protein of RGS16	378.798	367.127	393.033	397.332	370.344	413.242	291.504	289.96	279.301
202594_at	LEPROTL1	leptin receptor overlapping transcript-like 1	462.081	448.564	512.882	361.719	423.393	416.999	363.102	441.12	512.389
202595_s_at	LEPROTL1	leptin receptor overlapping transcript-like 1	475.179	490.454	515.455	424.988	415.917	439.616	366.522	405.767	426.114
202596_at	ENSA	endosulfine alpha	1238.91	1152.27	1196.33	1300.67	1186.39	1232.17	992.84	993.071	923.522
202597_at	IRF6	interferon regulatory factor 6	318.561	308.158	265.451	178.334	193.958	167.016	211.525	127.317	155.172
202598_at	S100A13	S100 calcium binding protein A13	344.944	331.42	303.745	411.796	403.078	409.975	541.059	499.297	427.137
202599_s_at	NRIP1	nuclear receptor interacting protein 1	429.608	425.695	381.659	437.623	441.014	448.835	322.392	272.975	321.747
202600_s_at	NRIP1	nuclear receptor interacting protein 1	73.7712	62.3089	71.2038	63.3874	48.0951	56.4861	48.6553	49.0707	57.0379
202602_s_at	HTATSF1	HIV TAT specific factor 1	890.039	927.882	857.81	1101.65	1092.26	1108.93	680.033	627.691	723.649
202603_at	ADAM10	a disintegrin and metalloproteinase domain 10	2101.61	2171.37	2170.6	1887.87	1903.39	1968.82	2840.27	2949.38	3013.03
202604_x_at	ADAM10	a disintegrin and metalloproteinase domain 10	181.522	167.738	181.489	165.428	192.928	175.096	227.578	254.727	219.165
202605_at	GUSB	glucuronidase, beta	1071.8	1172.66	1168.91	922.608	909.164	955.926	573.449	634.026	540.053
202606_s_at	TLK1	tousled-like kinase 1	568.478	581.055	533.881	595.529	567.299	595.79	940.544	914.484	898.176
202607_at	NDST1	N-deacetylase/N-sulfotransferase (heparan glucosaminyl) 1	174.648	216.741	221.461	158.566	152.184	161.123	130.597	152.738	112.601
202609_at	EPS8	epidermal growth factor receptor pathway substrate 8	535.829	524.001	459.512	525.647	507.053	498.275	971.557	952.477	989.558
202610_s_at	MED14	cofactor required for Sp1 transcriptional activation, subunit 2, 150kDa	336.906	344.437	360.979	430.417	479.571	468.506	585.049	579.634	668.064
202611_s_at	MED14	cofactor required for Sp1 transcriptional activation, subunit 2, 150kDa	208.632	217.29	223.854	316.779	357.765	343.341	353.808	338.71	404.861
202613_at	CTPS	CTP synthase	739.475	649.315	619.943	606.665	648.297	584.374	442.417	477.725	425.875
202614_at	SLC30A9	solute carrier family 30 (zinc transporter), member 9	625.329	597.697	647.319	717.069	651.564	679.002	691.189	709.819	578.764
202615_at	GNAQ	guanine nucleotide binding protein (G protein), q polypeptide	535.076	469.147	498.505	468.845	466.323	467.928	546.472	636.391	596.322
202616_s_at	MECP2	methyl CpG binding protein 2 (Rett syndrome)	55.8955	50.4321	56.5966	83.9991	74.4999	77.9152	96.9824	153.322	99.5418
202617_s_at	MECP2	methyl CpG binding protein 2 (Rett syndrome)	45.6247	46.1485	54.3932	66.0088	60.437	51.2032	84.2677	74.4207	60.2338
202618_s_at	MECP2	methyl CpG binding protein 2 (Rett syndrome)	50.7551	42.9043	42.1106	42.6273	51.0182	39.5531	74.4207	91.7394	70.8072
202619_s_at	PLOD2	procollagen-lysine, 2-oxoglutarate 5-dioxygenase 2	2005.57	2108.91	2157.85	1776.95	1902.56	1823.63	1001.51	1236.47	1033.72
202620_s_at	PLOD2	procollagen-lysine, 2-oxoglutarate 5-dioxygenase 2	2627.06	3071.01	2879.37	2662.72	2834.63	2685.08	3164.71	3261.27	3416.64
202621_at	IRF3	interferon regulatory factor 3	94.4694	101.247	72.7536	77.3689	63.2708	62.3363	56.1005	85.4508	55.7639
202622_s_at	ATXN2	ataxin 2	59.9008	68.1691	65.9649	73.8367	88.8817	69.9975	92.6694	94.0363	79.7904
202623_at	EAPP	chromosome 14 open reading frame 11	458.974	466.542	447.577	492.022	423.636	488.627	355.115	445.044	360.529
202625_at	LYN	V-yes-1 Yamaguchi sarcoma viral related oncogene homolog	106.826	98.3421	88.6772	89.9493	78.8881	82.8043	64.042	42.6695	31.9211
202626_s_at	LYN	v-yes-1 Yamaguchi sarcoma viral related oncogene homolog	98.4849	97.7665	85.1128	65.1001	71.4735	65.2844	41.7143	43.5521	51.7313
202627_s_at	SERPINE1	serine (or cysteine) proteinase inhibitor, clade E (nexin, plasminogen activator inhibitor type 1), member 1	490.745	511.835	490.745	402.772	338.664	397.038	940.29	1090.3	877.671
202628_s_at	SERPINE1	serine (or cysteine) proteinase inhibitor, clade E (nexin, plasminogen activator inhibitor type 1), member 1	364.541	405.276	439.192	455.952	337.274	409.415	582.958	683.071	659.531
202629_at	APPBP2	amyloid beta precursor protein (cytoplasmic tail) binding protein 2	364.818	353.573	333.678	418.636	397.792	398.14	442.011	410.45	427.86
202630_at	APPBP2	amyloid beta precursor protein (cytoplasmic tail) binding protein 2	286.328	267.869	256.053	322.14	351.479	331.522	354.388	292.08	334.102
202631_s_at	APPBP2	amyloid beta precursor protein (cytoplasmic tail) binding protein 2	180.833	190.503	212.95	209.032	156.508	181.815	126.518	149.856	146.061
202632_at	DPH1 /// OVCA2	candidate tumor suppressor in ovarian cancer 2	127.691	131.394	127.417	149.545	129.654	150.8	169.045	152.092	117.343
202633_at	TOPBP1	topoisomerase (DNA) II binding protein 1	679.002	663.037	637.269	640.394	624.665	643.487	624.822	680.251	560.884
202634_at	POLR2K	polymerase (RNA) II (DNA directed) polypeptide K, 7.0kDa	382.8	399.431	286.251	640.595	418.468	470.606	462.002	340.985	471.763
202635_s_at	POLR2K	polymerase (RNA) II (DNA directed) polypeptide K, 7.0kDa	568.109	544.194	555.356	902.005	774.056	909.164	677.396	646.574	572.415
202636_at	RNF103	ring finger protein 103	412.899	431.727	472.808	373.702	337.883	382.706	362.265	317.452	337.747
202637_s_at	ICAM1	intercellular adhesion molecule 1 (CD54), human rhinovirus receptor	178.2	196.748	183.571	126.542	109.545	112.575	82.5315	74.9645	72.0742
202638_s_at	ICAM1	intercellular adhesion molecule 1 (CD54), human rhinovirus receptor	112.975	116.19	109.937	71.1744	71.2155	72.4691	76.2026	85.3566	61.5611
202640_s_at	RANBP3	RAN binding protein 3	80.3837	89.3216	111.764	103.388	92.6561	106.888	94.898	86.4122	82.2265
202641_at	ARL3	ADP-ribosylation factor-like 3	553.747	534.732	527.591	689.796	661.16	705.195	483.513	464.071	433.639
202642_s_at	TRRAP	transformation/transcription domain-associated protein	306.79	345.204	388.441	280.567	313.848	283.133	255.518	276.77	267.07
202643_s_at	TNFAIP3	tumor necrosis factor, alpha-induced protein 3	54.9036	63.9389	43.7892	30.9204	28.696	26.0349	54.7049	50.3365	61.8773
202644_s_at	TNFAIP3	tumor necrosis factor, alpha-induced protein 3	191.76	214.608	188.502	72.2982	74.3581	75.3017	114.75	126.959	120.082
202645_s_at	MEN1	multiple endocrine neoplasia I	166.154	144.632	133.589	170.832	154.758	171.083	219.585	212.809	218.048
202646_s_at	CSDE1	neuroblastoma RAS viral (v-ras) oncogene homolog	1127.82	1130.06	1116.93	1275.56	1278.58	1301.41	1731.09	1660.18	1737.82
202647_s_at	NRAS	neuroblastoma RAS viral (v-ras) oncogene homolog	176.193	154.129	145.079	233.005	176.893	222.64	230.176	244.941	242.384
202648_at	---		51.5347	29.8683	24.6289	35.2405	31.221	18.9767	412.317	360.11	259.603
202649_x_at	RPS19	ribosomal protein S19	6792.76	7021.04	6703.26	7068.4	6873.85	6703.26	5169.55	4941.97	5147.59
202650_s_at	KIAA0195	KIAA0195 gene product	98.9866	113.243	113.706	99.6186	102.523	88.4103	60.5275	84.4528	102.059
202651_at	LPGAT1	Lysophosphatidylglycerol acyltransferase 1	482.637	487.056	503.17	492.116	479.453	483.008	448.049	448.7	454.989
202653_s_at	MARCH7	membrane-associated ring finger (C3HC4) 7	935.253	972.545	903.199	931.343	959.39	867.968	785.75	832.312	842.136
202654_x_at	MARCH7	membrane-associated ring finger (C3HC4) 7	455.525	457.055	431.946	466.389	464.527	422.643	386.125	367.395	397.466
202655_at	MANF	arginine-rich, mutated in early stage tumors	1560.62	1575.16	1672.46	1289.26	1405.44	1345.6	925.918	804.56	1001.94
202656_s_at	SERTAD2	SERTA domain containing 2	236.977	249.282	244.085	248.695	277.6	260.27	339.373	358.796	300.931
202657_s_at	SERTAD2	SERTA domain containing 2	269.333	268.429	246.097	315.248	302.958	320.492	409.415	389.238	373.91
202658_at	PEX11B	peroxisomal biogenesis factor 11B	195.953	217.946	202.895	213.391	205.455	203.229	163.665	172.619	158.545
202659_at	PSMB10	proteasome (prosome, macropain) subunit, beta type, 10	154.129	179.297	195.802	235.625	204.157	242.942	337.175	371.855	304.749
202660_at	ITPR2	inositol 1,4,5-triphosphate receptor, type 2	87.1236	75.2927	71.3516	69.554	66.1285	67.7721	187.267	248.996	213.483
202662_s_at	ITPR2	inositol 1,4,5-triphosphate receptor, type 2	70.3258	62.6713	71.3722	61.2035	64.744	54.3932	45.1735	61.2521	38.2978
202664_at	WIPF1	Wiskott-Aldrich syndrome protein interacting protein	116.318	119.799	106.533	183.204	165.517	172.074	137.671	156.644	182.346
202666_s_at	ACTL6A	actin-like 6A	731.539	569.924	520.589	699.177	680.033	598.781	812.092	791.026	971.557
202667_s_at	SLC39A4 /// SLC39A7	solute carrier family 39 (zinc transporter), member 7	421.978	449.164	494.12	363.854	362.427	380.374	213.305	197.303	149.739
202668_at	EFNB2	ephrin-B2	417.123	389.277	418.371	294.734	298.385	314.968	426.384	422.018	460.564
202669_s_at	EFNB2	ephrin-B2	43.8137	48.1102	52.0354	26.6338	31.4454	36.0263	52.5685	55.7458	26.5068
202670_at	MAP2K1	mitogen-activated protein kinase kinase 1	408.798	408.115	421.267	442.874	462.18	432.883	597.542	553.013	549.839
202671_s_at	PDXK	pyridoxal (pyridoxine, vitamin B6) kinase	508.735	519.019	552.421	476.923	512.389	503.17	655.052	612.549	454.314
202672_s_at	ATF3	activating transcription factor 3	207.625	180	168.685	77.3993	72.6008	78.4732	76.2175	54.9274	54.9727
202673_at	DPM1	dolichyl-phosphate mannosyltransferase polypeptide 1, catalytic subunit	2489.63	2979.06	2791.36	2572.87	2788.53	2503.17	3102.8	3099.79	3089.24
202675_at	SDHB	succinate dehydrogenase complex, subunit B, iron sulfur (Ip)	752.389	705.303	734.223	917.103	771.142	847.891	364.432	339.843	328.786
202676_x_at	FASTK	FAST kinase	50.7728	50.5819	59.0074	57.8539	59.0782	53.5338	71.4801	75.9699	72.4771
202677_at	RASA1	RAS p21 protein activator (GTPase activating protein) 1	729.164	726.427	636.535	737.421	720.135	730.637	1188.39	1134.52	1278.58
202678_at	GTF2A2	general transcription factor IIA, 2, 12kDa	933.348	1003.96	980.311	1005.91	1001.94	981.805	734.58	747.016	760.699
202679_at	NPC1	Niemann-Pick disease, type C1	1569.9	1624.24	1556.13	1063.79	1123.73	1106.46	759.923	775.901	692.099
202680_at	GTF2E2	general transcription factor IIE, polypeptide 2, beta 34kDa	275.79	262.151	312.467	288.102	264.835	312.223	247.081	244.381	310.051
202681_at	USP4	ubiquitin specific protease 4 (proto-oncogene)	107.266	114.244	132.738	137.149	149.324	134.107	185.636	168.874	183.489
202682_s_at	USP4	ubiquitin specific protease 4 (proto-oncogene)	488.942	566.617	547.024	507.955	583.988	509.149	226.912	231.7	253.069
202683_s_at	RNMT	RNA (guanine-7-) methyltransferase	291.656	274.652	298.421	265.67	274.92	270.887	172.074	195.168	185.739
202685_s_at	AXL	AXL receptor tyrosine kinase	73.0602	85.3566	78.5337	67.2648	84.1368	72.8175	104.178	33.1951	33.6039
202686_s_at	AXL	AXL receptor tyrosine kinase	2585.3	2794.62	2653.72	2629.57	2610.44	2627.06	3409.78	3266.91	3044.26
202687_s_at	TNFSF10	tumor necrosis factor (ligand) superfamily, member 10	97.5192	102.059	122.859	64.3287	71.5543	63.1284	26.4639	33.9945	43.5384
202688_at	TNFSF10	tumor necrosis factor (ligand) superfamily, member 10	99.4019	111.426	121.071	75.5311	83.4635	92.1076	40.2098	34.2297	30.6125
202689_at	RBM15B	RNA binding motif protein 15B	170.499	198.275	143.842	180.863	155.006	163.46	234.31	263.436	179.634
202690_s_at	SNRPD1	small nuclear ribonucleoprotein D1 polypeptide 16kDa	1412.59	1325.93	1234.22	2239.97	1806.1	1851.76	1802.78	1779.02	2460.04
202691_at	SNRPD1	small nuclear ribonucleoprotein D1 polypeptide 16kDa	214.677	216.504	224.549	307.206	286.647	260.719	293.274	284.555	186.709
202692_s_at	UBTF	upstream binding transcription factor, RNA polymerase I	64.5815	66.9869	55.3323	61.6489	58.2792	64.616	40.8253	51.1178	47.7571
[truncated: 16,594 more rows]
