# Supplementary material for: Epigenetic reprogramming by tumor-derived EZH2 gain-of-function mutations promotes aggressive 3D cell morphologies and enhances melanoma tumor growth
Source: Oncotarget. 2015 Jan 22;6(5):2928–38. doi: 10.18632/oncotarget.2758 (PMC4413628; doi:10.18632/oncotarget.2758)
Supplement: Supplementary file 3 [file oncotarget-06-2928-s003.xlsx]

## Sheet: A375-IGR1
GeneSymbol	A375 Vector	A375 EZH2 WT	A375 EZH2 Y726D	A375 EZH2 Y641F	A375 EZH2 Y641N	A375 EZH2 A677G	A375 EZH2 Y641F 1µM EZH2i	IGR-1 (EZH2 Y641N)	IGR-1 (EZH2 Y641N) 1 µM EZH2i
A1BG	4.79	5.63	5.68	4.6	3.21	3.2	5.7	4.97	4.2
A1BG-AS1	6.32	7.09	7.2	7.16	5.73	4.53	6.32	2.07	1.89
A1CF	0.01	0.01	0.02	0.01	0.02	0.01	0.02	0.01	0.01
A2M	0.81	1.55	1.46	0.18	0.12	0.06	0.52	4.61	3.72
A2M-AS1	0.07	0.15	0.09	0	0.04	0.05	0.04	0.14	0.18
A2ML1	0.05	0.05	0.02	0.03	0.04	0.04	0.06	0.03	0.03
A2MP1	0	0.04	0.02	0	0	0	0	0.02	0
A4GALT	7.95	8.65	9.67	5.76	5.15	3.93	5.89	0.15	0.13
A4GNT	0.04	0.14	0.06	0.1	0.03	0.1	0.11	0.03	0.01
AA06	0	0	0	0	0	0	0	0	0
AAAS	38.65	37.21	38.97	42.86	45.93	47.77	35.77	27.7	30.35
AACS	17.69	18.09	18.42	17.07	15.79	15.63	17.31	18.05	16.27
AACSP1	1.24	1.37	1.12	1.34	1.07	1.09	0.88	1.65	1.69
AADAC	0.1	0.1	0.08	0.21	0.09	0.04	0.05	0	0
AADACL2	0	0	0	0	0	0	0	0	0
AADACL3	0	0	0	0	0.01	0	0	0	0
AADACL4	0	0	0	0	0	0	0	0	0
AADAT	15.22	18.08	12.76	11.99	12.19	10.34	13.67	7.82	7.36
AAED1	7.52	7.46	6.43	7.97	8.61	8.35	7.08	8.23	7.5
AAGAB	20.61	21.2	21.79	20.93	21.02	21.37	21.51	26.96	29.15
AAK1	2.8	2.99	2.98	3.15	2.69	2.67	3.26	4.39	4.58
AAMDC	8.45	12.47	11.14	12.76	11.32	9.95	12.3	3.91	4.5
AAMP	71.56	67.61	69.95	77.19	78.64	77.07	67.25	91.57	85.54
AANAT	0.11	0.05	0.13	0.08	0.08	0.06	0.17	0.04	0.11
AAR2	32.74	35.39	36.09	36.46	35.02	34.87	37.9	35.35	37.61
AARD	1.36	1.46	1.61	0.42	0.44	0.25	0.76	0.16	0.26
AARS	84.86	73.18	73.89	90.99	103.58	121.1	79.49	58.63	56.57
AARS2	8.47	7.32	7.77	8.23	8.29	8.22	7.06	13.03	12.94
AARSD1	27.55	25.21	25.89	27.95	30.4	30.67	25.56	34.75	36.62
AASDH	4.49	4.59	4.42	4.69	4.8	5.36	4.77	4.11	3.39
AASDHPPT	28.5	28.2	25.62	26.04	26.82	27.99	26.98	26.7	28.48
AASS	6.12	5.92	6.3	6.7	6.49	7.08	6.79	8.9	8.61
AATF	64.68	61.39	63.1	73.94	81.59	79.24	61.83	57.73	55.65
AATK	0.27	0.36	0.31	0.14	0.11	0.09	0.29	0.36	0.31
AATK-AS1	0	0.03	0	0.02	0	0.03	0	0.02	0.02
ABAT	0.67	0.79	0.69	0.15	0.13	0.15	0.3	0.44	0.71
ABCA1	1.8	2.61	2.88	2.29	1.92	3.41	2.45	0.01	0.01
ABCA10	1.75	1.25	0.97	1.33	1.51	1.7	1.01	0.04	0.04
ABCA11P	3.68	3.72	3.29	3.51	3.92	4.37	3.59	3.71	3.49
ABCA12	0.02	0.05	0.04	0.09	0.01	0.02	0.07	0.02	0.02
ABCA13	0.23	0.23	0.14	0.3	0.37	0.49	0.27	0.47	0.71
ABCA17P	0.06	0.08	0.08	0.02	0.05	0.03	0.05	0.03	0.01
ABCA2	7.6	9.58	9.71	7.68	5.87	6.99	10.04	1.47	1.24
ABCA3	0.65	0.87	0.85	0.29	0.26	0.13	0.34	0.02	0.01
ABCA4	0.05	0.06	0.1	0.03	0.01	0.01	0.1	0.02	0.07
ABCA5	1.27	1.4	1.31	0.98	0.85	0.74	1.31	0.66	0.95
ABCA6	0.14	0.13	0.1	0.12	0.09	0.07	0.16	0	0.01
ABCA7	2.63	3.08	3.14	2.43	1.86	1.52	2.35	0.66	0.69
ABCA8	0.03	0.06	0.06	0.03	0	0	0.09	0	0.01
ABCA9	0.23	0.31	0.24	0.3	0.17	0.19	0.21	0.15	0.2
ABCB1	1.55	1.91	2.11	1.61	1.24	1.03	3.09	0.39	0.65
ABCB10	13.57	12.94	12.42	13.43	14.54	15.56	12.57	11.58	11.73
ABCB11	0	0	0.01	0	0	0	0	0	0
ABCB4	0.16	0.13	0.14	0.06	0.05	0.04	0.13	3.34	4.33
ABCB5	0.34	0.32	0.24	0.31	0.29	0.31	0.29	19.07	15.91
ABCB6	11.89	10.88	10.56	9.52	9.09	8.48	9.49	14.42	13.44
ABCB7	9.55	10.16	9.82	10.55	12.38	12.92	10.82	15.47	14.58
ABCB8	8.57	7.96	8.48	8.46	7.56	8.14	7.8	16.39	15.76
ABCB9	9.09	10.23	9.76	10.48	8.91	7.37	9.39	10.73	8.47
ABCC1	14.29	15	16.19	14.95	14.22	13.9	16.05	12.19	12.63
ABCC10	5.06	5.38	5.64	4.89	4.45	4.21	4.9	4.03	3.3
ABCC11	0.05	0.05	0.05	0.02	0.03	0.01	0.03	0.02	0.02
ABCC12	0.01	0	0	0	0	0	0.02	0	0
ABCC13	0.02	0.02	0.01	0.08	0.04	0.02	0.02	0.02	0.05
ABCC2	19.32	21.34	19.71	13.74	11.88	9.7	15.04	22.63	21.63
ABCC3	18.57	22.87	21.28	16.57	10.84	8.54	16.64	0.04	0.11
ABCC4	6.69	6.57	6.09	6.66	6.92	8.27	6.94	6.26	8.37
ABCC5	9.53	9.96	10.52	8.21	7.46	7.51	7.87	24.14	22.36
ABCC5-AS1	0	0	0	0	0	0	0	0	0
ABCC6	0.5	0.95	0.98	0.19	0.1	0.05	0.31	0	0
ABCC6P1	0.16	0.06	0.18	0.02	0	0.03	0.04	0	0
ABCC6P2	1.26	1.58	1.97	0.36	0.17	0.07	1.02	0.07	0.04
ABCC8	0.02	0	0	0	0.01	0	0	0	0
ABCC9	10.91	12.55	12.46	10.96	10	9.73	12.01	3.64	4.09
ABCD1	12.14	12.87	13.13	10.5	8.62	8.73	10.88	38.42	28.46
ABCD2	0.04	0.04	0.01	0.03	0.01	0.01	0.05	0	0.01
ABCD3	21.06	21.1	23.12	21.02	21.73	18.14	21.07	24.5	26.72
ABCD4	6.21	6.81	6.99	5.73	5.76	5.78	6.14	8.07	7.79
ABCE1	39.12	35.92	32.82	39.32	45.06	48	36.68	56.66	53.81
ABCF1	44.62	45.08	44.15	48.82	51.42	48.29	47.15	81.8	74.08
ABCF2	37.61	35.11	36.98	42.11	44.7	42.23	38.49	76.08	73.63
ABCF3	22.08	21.97	22.21	20.31	19.58	18.66	20.69	26.99	23.71
ABCG1	0.69	0.88	1.16	0.11	0.06	0.1	0.24	0.02	0.03
ABCG2	4.71	4.19	4.14	5.4	4.37	4.64	5.27	0.29	0.6
ABCG4	0.27	0.4	0.37	0.09	0.06	0.12	0.25	0.01	0.01
ABCG5	0.01	0.02	0.02	0.04	0.03	0.01	0	1.05	0.96
ABCG8	0	0	0.01	0.01	0.01	0	0	0	0
ABHD1	0.58	0.59	0.86	0.58	0.32	0.29	0.76	0.03	0.07
ABHD10	28.04	27.69	24.14	23.29	25.49	25.93	24.71	24.02	23.79
ABHD11	14.15	15.48	14.3	13.56	12.89	13.42	14.33	33.21	32.77
ABHD12	32.22	32.81	35.07	32.92	31.1	27.79	32.65	59.84	52.97
ABHD12B	0.09	0.05	0.07	0.05	0.07	0.13	0.13	0.05	0.05
ABHD13	6	6.62	6.82	5.88	5.48	6.05	7.25	7.47	8.03
ABHD14A	12.1	14.87	14.96	14.75	12.15	10.19	15.16	8.37	8.45
ABHD14A-ACY1	0	0	1.01	0	0	0	0	1.23	2.48
ABHD14B	50.19	48.22	50.26	59.21	60.55	65.77	49.22	51	47.4
ABHD15	8.06	9.1	8.9	7.78	6.99	6.54	7.74	4.53	4.19
ABHD16A	11.85	13.5	14.87	12.18	9.89	10.01	13.82	20.17	19.4
ABHD16B	3.66	2.86	2.8	3.17	2.75	2.81	3.29	1.38	0.94
ABHD2	11.57	15.58	15.53	15.07	13.16	12.29	16.39	21.95	24.49
ABHD3	7.17	7.09	6.29	7.08	7.03	5.89	6.1	5.14	5.45
ABHD4	7.61	8.8	9.76	7.86	6.39	5.19	8.71	7.02	8.95
ABHD5	5.09	5.27	5.04	6.2	6.31	6.07	5.67	5.06	6.01
ABHD6	8.29	9.6	8.98	7.61	6.07	5.46	8.48	9.54	7.88
ABHD8	13.73	14.18	13.61	10.06	9.76	8.75	12.48	5.41	4.35
ABI1	11.92	12.7	12.83	12.96	12.7	12.63	13.39	11.03	10.43
ABI2	10.27	10.29	10.25	9.91	10.17	11.52	9.77	10.71	11.44
ABI3	0.07	0.06	0.17	0.05	0.05	0.08	0.1	0	0.01
ABI3BP	0.54	0.33	0.42	0.42	0.32	0.55	0.41	0.03	0.08
ABL1	18.96	19.38	19.93	21.08	20.03	21.99	20.25	16.64	13.93
ABL2	9.96	9.51	8.16	11.24	11.96	13.82	10.77	13.69	11.92
ABLIM1	6.34	7.22	7.87	7.33	5.38	6.29	8.36	0.77	1.44
ABLIM2	0.03	0.06	0.11	0.02	0.03	0.01	0.03	0.03	0.01
ABLIM3	7.73	8.78	7.61	8.19	8.1	7.6	7.4	9.83	5.98
ABO	0.01	0	0	0	0	0	0	0	0
ABP1	0	0.03	0.08	0.01	0	0	0.03	0	0.04
ABR	41.8	46.22	44.28	41.92	41.13	38.62	43.15	17.59	15.26
ABRA	0.01	0.01	0	0.01	0	0	0	0	0.01
ABRACL	37.19	37.88	33.68	33.09	38.13	32.01	34.23	75.7	68.7
ABT1	13.4	14.11	13.85	14.62	15.31	15.87	13.59	24.55	23.87
ABTB1	14.18	15.86	17.65	13.74	12.94	12.17	15.47	6.71	6.94
ABTB2	4.55	4.91	5.05	6.89	6.5	7.38	6.73	2.91	3.81
ACAA1	26.34	30.13	28.53	25.03	23.08	20.66	25.74	30.79	27.55
ACAA2	22.11	22.66	23.43	24.28	21.78	20.84	24.84	22.52	22.57
ACACA	8.22	8.93	9.69	8.83	9.17	12.4	8.68	12.28	13.53
ACACB	1.93	1.97	2.15	1.73	1.53	1.67	1.82	4.53	4.38
ACAD10	6.78	8.53	8.73	8.12	6.42	6.46	7.65	7.54	7.35
ACAD11	5.76	5.89	5.91	5.11	5.49	5.08	4.88	3.01	3.25
ACAD8	15.62	18.11	15.68	13.05	12.06	11.56	14.85	17.14	16.47
ACAD9	17	17.01	16.96	17.28	17.36	17.58	16.74	25.47	24.68
ACADL	0.04	0.13	0.13	0.03	0.02	0.03	0.09	0.01	0.02
ACADM	19.56	20.13	19.42	19.2	20.12	19.98	19.31	45.72	48.4
ACADS	7.39	8.31	7.64	7.06	5.61	5.17	7.56	8.5	7.23
ACADSB	5.65	6.33	5.93	5.75	5.26	5.17	6.04	9.93	9.19
ACADVL	291.96	332.09	324.18	258.88	230.61	209.34	299.49	68.71	80.61
ACAN	0.23	0.21	0.22	0.04	0.1	0.06	0.05	0.77	0.73
ACAP1	0.21	0.25	0.39	0.26	0.21	0.21	0.23	0.06	0.01
ACAP2	6.3	6.84	6.81	6.9	6.58	7.12	7.05	15.93	14.91
ACAP3	13.69	15.33	14.68	11.45	9.98	8.07	12.23	8.69	7.63
ACAT1	37.47	36.5	36.12	34.43	34.92	35.59	34.28	47.87	42.09
ACAT2	28.8	23.89	22.48	29.73	36.47	41.87	25.8	20.26	20.08
ACBD3	33	35.13	33.06	31.57	30.42	30.89	32.59	17.52	16.69
ACBD4	5.5	5.71	5.81	5.03	4.8	4.61	4.48	4.42	3.61
ACBD5	16.79	16.8	16.22	15.98	15.23	15.15	15.59	13.89	11.62
ACBD6	32.77	34.64	31.14	31.78	35.67	34.85	31.86	23.29	23.22
ACBD7	3.19	2.79	2.69	3.43	3.49	3.67	3.06	4.09	4.85
ACCS	4.99	7.11	6.83	4.3	3.85	3.5	4.86	1.03	1.02
ACCSL	0	0.01	0.01	0	0	0.04	0	0.14	0.12
ACD	21.52	19.03	20.61	26.75	27.93	29.71	19.71	14.48	13.47
ACE	0.37	0.32	0.55	0.18	0.09	0.07	0.23	0.02	0
ACE2	0	0.01	0.01	0.01	0.01	0.01	0.01	0.06	0.03
ACER1	0	0	0	0	0	0	0	0	0
ACER2	1.3	1.64	2.12	1.47	1.13	0.69	1.53	0.5	1.16
ACER3	5.58	5.81	5.65	5.78	5.28	5.47	5.9	5.13	5.79
ACHE	0.31	0.26	0.47	0.12	0.18	0.09	0.12	0.06	0.05
ACIN1	54.35	51.05	53.99	53.43	52.22	53.92	47.05	57.32	54.26
ACLY	85.43	86.53	88.14	86.54	85.19	89.56	82.99	75.29	81.32
ACMSD	0.02	0	0	0	0	0	0	0.04	0
ACN9	7.36	6.61	6.99	7.99	8.99	9.76	7.76	11.28	10.57
ACO1	17.43	18.46	19.83	20.6	17.4	18.84	19.45	15.52	18.99
ACO2	29.75	36.05	37.31	33.7	29.27	27.05	33.18	80.63	88.33
ACOT1	1.28	1.39	1.47	1.53	1.04	0.94	1.68	5.1	4.43
ACOT11	0.65	0.72	0.54	0.36	0.28	0.34	0.4	0.59	0.86
ACOT12	0	0.01	0.03	0.01	0	0	0.01	0.05	0.05
ACOT13	4.05	4.35	4.05	4.09	4.21	4.16	3.96	9.73	8.82
ACOT2	7.62	8.81	7.61	8.35	7.26	6.96	9.09	20.96	16.96
ACOT4	0	0.03	0	0	0	0.03	0.03	0.09	0.04
ACOT6	0.02	0	0	0	0	0.02	0	0.03	0.02
ACOT7	125.99	120.95	123.97	125.87	127.57	133.36	113.18	62.21	63.35
ACOT8	21.83	22.76	24.6	23.5	20.81	20.96	22.56	11.55	10.77
ACOT9	38.33	36.9	34.63	38.44	42.82	43.39	34.31	34.06	31.83
ACOX1	7.65	8.74	8.48	6.65	5.9	5.55	7.1	4.82	4.65
ACOX2	6.68	5.91	6.38	9.39	9.09	8.47	7.64	0.09	0.3
ACOX3	7.09	6.56	7.36	8.4	8.52	8.45	8.02	6.14	6.07
ACOXL	0.01	0.01	0.01	0	0.01	0	0.01	0.18	0.13
ACP1	66.07	64.05	64.54	62.14	65.13	68	64.07	88.88	80.55
ACP2	27.14	33.39	33.14	24.79	21	17.66	27.29	19.36	18.24
ACP5	25.62	33.85	39.09	25.86	17.75	13.58	31.4	53.12	32.1
ACP6	21.88	23.74	20.92	19.38	19.26	19.27	19.04	5.94	5.19
ACPL2	18.3	20.75	18.14	8.13	6.79	6.15	14.32	0.65	1.72
ACPP	1.83	5.08	3.34	0.47	0.53	0.18	1.73	0.03	0.05
ACPT	0.02	0	0	0.04	0.02	0	0.02	0.02	0
ACR	0	0	0	0	0	0.02	0	0	0.02
ACRBP	0.13	0.12	0.13	0.14	0.12	0.06	0.05	0	0.04
ACRC	0.63	0.83	0.64	0.61	0.5	0.49	0.62	0.06	0.19
ACRV1	0.53	0.68	0.57	0.42	0.65	0.7	0.45	0.11	0.08
ACSBG1	0.04	0.17	0.08	0.06	0.06	0.08	0.11	0.54	0.81
ACSBG2	0.05	0.04	0.06	0.04	0.04	0.02	0.04	0.02	0.01
ACSF2	5.74	7.3	6.83	6.03	4.69	5.19	5.43	2.43	3.53
ACSF3	7.42	7.01	7.48	8.07	7.59	7.69	6.81	5.63	4.92
ACSL1	8.59	9.52	9.13	8.81	7.72	7.84	11.02	43.89	39.56
ACSL3	40.29	43.77	38.72	35.05	41.01	48.98	42.29	56.7	71.42
ACSL4	22.03	22.68	22.02	17.67	17.06	18.65	20.67	9.53	11.01
ACSL5	1.07	1.23	1.89	1.27	1.11	1.21	1.24	0.27	0.48
ACSL6	0.28	0.28	0.29	0.2	0.22	0.15	0.23	0.25	0.2
ACSM1	0	0	0	0	0	0	0	0	0
ACSM2A	0	0	0	0	0	0	0	0	0
ACSM2B	0	0	0	0	0	0	0	0	0
ACSM3	0.29	0.24	0.42	0.12	0.17	0.06	0.17	0.12	0.18
ACSM4	0.01	0.01	0	0	0	0	0.03	0	0.01
ACSM5	0.38	0.5	0.6	0.34	0.3	0.14	0.69	0.02	0.07
ACSS1	2.43	2.45	2.77	0.65	0.69	0.4	0.72	7.53	8.57
ACSS2	9.54	11.85	12.84	11.18	8.55	10.46	11.69	2.54	4.83
ACSS3	1.74	3.01	2.58	2.05	1.22	1.36	2.76	10.99	9.86
ACTA1	0.11	0.05	0.19	0.07	0.11	0.03	0.1	0.05	0.05
ACTA2	6.76	8.4	10.86	10.04	8.12	4.45	8.38	0.5	0.55
ACTB	1673.23	1464.56	1564.05	1964.25	2045.43	1929.1	1583.29	3582.99	3562.8
ACTBL2	8.83	16.44	17.54	10.41	4.92	2.44	20.92	0.13	0.26
ACTC1	0.05	0.01	0.06	0	0.01	0.01	0.04	0.01	0.01
ACTG1	1367.92	1233.61	1334.38	1551.74	1647.55	1537.6	1341.53	80.02	70.73
ACTG1P4	0.03	0.1	0.11	0.13	0.06	0.03	0.1	0.01	0.02
ACTG2	0.14	0.06	0.04	0.02	0.1	0.04	0.06	317.85	157.56
ACTL10	3.69	3.3	2.91	3.03	2.67	2.42	3.58	0.48	0.29
ACTL6A	34.15	32.69	32.2	37.59	41.28	42.44	34.62	79.56	81.65
ACTL6B	0.01	0	0	0	0	0	0	0	0
ACTL7A	0	0	0.02	0.02	0.02	0	0.02	0	0
ACTL7B	0	0.02	0	0.03	0.03	0.02	0.02	0	0.02
ACTL8	0.75	0.84	0.84	0.68	0.48	0.62	0.68	0.29	0.12
ACTL9	0	0	0.02	0.02	0.02	0.02	0	0	0
ACTN1	86.9	74.87	72.27	86.41	101.49	106.67	73.17	158.59	144.79
ACTN1-AS1	0.04	0.14	0.04	0	0.04	0	0.04	0.09	0
ACTN2	0.27	0.27	0.24	0.09	0.07	0.1	0.21	0.18	0.37
ACTN3	0.06	0.02	0.03	0.02	0.02	0	0.01	0.01	0.02
ACTN4	326.53	332.76	325.65	326.44	304.8	306.12	313.12	137.59	148.69
ACTR10	16.8	18.89	17.63	15.16	14.7	14.85	16.13	31.06	32.21
ACTR1A	67.47	69.07	72.73	73.48	69.86	68.4	69.02	82.5	74.96
ACTR1B	26.03	27.66	28.83	23.16	22.73	23.63	23.15	17.86	17.19
ACTR2	103.86	106.47	101.18	101.76	99.75	101.64	103.35	99.02	98.61
ACTR3	59.65	59.82	60.52	61.03	62.23	63.2	56.75	123.74	116.41
ACTR3B	9.21	9.73	9.74	8.73	8.92	6.85	8.52	10.27	10.03
ACTR3BP2	0	0	0	0	0	0	0	0	0
ACTR3BP5	0	0	0	0	0	0	0	0	0
ACTR3C	0.02	0	0.05	0.03	0	0.02	0.05	0.96	1.3
ACTR5	6.68	6.31	6.04	6.82	7.55	7.55	6.33	10.13	9.47
ACTR6	25.66	24.92	23.04	24.16	26.67	27.75	22.83	26.38	24.27
ACTR8	11.51	12.22	11.25	11.72	11	10.73	12.37	7.83	6.81
ACTRT1	0	0	0	0	0	0	0	0	0
ACTRT2	0	0	0	0	0	0	0	0	0
ACTRT3	1.24	1.22	0.79	1.26	1.26	1.17	0.95	0.01	0
ACVR1	8.11	10.9	9.99	8.89	8.32	7.05	10.25	13.33	12.71
ACVR1B	5.96	6.89	7.38	6.33	5.58	5.91	6.73	3.68	5.83
ACVR1C	0.01	0.02	0.02	0.01	0	0	0.01	0.47	0.4
ACVR2A	1.9	2.16	2.23	1.86	1.68	1.61	2.22	1.02	1.44
ACVR2B	1.62	1.71	1.68	1.71	1.58	1.8	1.52	3.25	3.87
ACVR2B-AS1	0.73	0.69	0.72	1.03	0.8	0.75	0.97	1.6	2.39
ACVRL1	0.36	0.41	0.62	0.19	0.08	0.06	0.28	0.02	0.04
ACY1	46.56	47.2	50.45	45.61	43.68	46.74	44.55	33.37	37.98
ACY3	0.02	0.16	0.06	0.04	0	0.03	0.04	0	0
ACYP1	14.46	13.48	14.11	14.89	16.56	18.04	12	26.58	24.94
ACYP2	4.56	5.81	5.1	3.47	2.64	1.91	4.31	2.1	2.8
ADA	6.76	6.84	8.28	5.92	4.16	4.37	6.19	6.39	8.57
ADAD1	0	0	0	0	0	0	0	0	0
ADAD2	0	0	0	0	0	0.01	0	0	0.02
ADAL	7.61	7.76	7.29	7.72	7.42	6.96	8.46	5.01	5.38
ADAM10	30.69	32.36	33.67	27.94	27.25	29.09	34.84	52.4	49.1
ADAM11	0.75	0.75	0.82	0.52	0.3	0.26	0.79	0.39	0.23
ADAM12	1.48	2.12	2.27	1.84	1.09	0.86	3.28	0.12	0.17
ADAM15	77.01	73.88	77.59	72.34	62.51	66.01	70.41	41.75	37
ADAM17	14.31	14.88	15.07	13.97	13.63	15.23	14.7	15.83	16.15
ADAM18	0	0.01	0	0	0.02	0	0.05	0	0
ADAM19	28.12	51.86	44.24	43.46	33.33	28.47	32.35	1.59	1.99
ADAM1A	1.22	1.43	1.19	1	1.28	1.18	1.14	1.06	0.88
ADAM2	0	0	0	0	0	0	0	0	0
ADAM20	0.03	0.04	0.04	0.04	0.03	0.01	0.02	0.02	0.01
ADAM20P1	0.26	0.35	0.36	0.19	0.13	0.05	0.16	0.02	0.01
ADAM21	0.21	0.27	0.15	0.14	0.12	0.1	0.19	0.1	0.16
ADAM21P1	0.04	0.05	0.01	0	0.02	0.03	0	0	0.03
ADAM22	1.97	2.22	2.18	2.41	2.18	2.07	2.75	0.11	0.16
ADAM23	10.29	11.12	10.3	2.06	2.51	0.95	5.56	0.62	0.94
ADAM28	0.02	0.14	0.11	0.02	0	0.01	0.13	0.05	0.03
ADAM29	0	0	0	0	0	0	0	0	0.01
ADAM30	0	0	0	0	0	0	0	0	0
ADAM32	0.15	0.14	0.16	0.16	0.11	0.11	0.13	0.03	0.06
ADAM33	0.01	0	0.01	0.01	0.01	0.01	0.01	0	0.01
ADAM3A	0	0	0	0	0	0	0	0.03	0.06
ADAM5	0	0	0	0	0	0	0	0	0
ADAM6	0	0	0	0	0	0	0	0	0
ADAM7	0	0	0	0	0	0	0.01	0	0
ADAM8	1.53	1.77	1.76	1.66	1.25	1.32	1.63	0.56	0.69
ADAM9	56.58	53.25	55.88	53.48	49.01	56.82	56.75	57.21	50.42
ADAMDEC1	0	0	0	0	0	0	0	0	0
ADAMTS1	5.59	6.84	8.13	7.34	5.55	4.72	10.8	8.78	8.47
ADAMTS10	0.24	0.24	0.4	0.15	0.07	0.04	0.19	0	0
ADAMTS12	8.07	7.27	7.72	9.32	8.89	10.95	8.92	0.49	0.32
ADAMTS13	1.24	1.9	1.87	0.97	0.6	0.49	1.14	0.12	0.18
ADAMTS14	0.01	0.03	0.02	0	0	0	0	0.01	0
ADAMTS15	4.17	4.83	4.35	4.18	2.92	3.05	5.44	0.28	0.27
ADAMTS16	0.41	0.42	0.48	0.61	0.47	0.53	0.55	0.81	0.61
ADAMTS17	0.21	0.28	0.26	0.27	0.2	0.24	0.25	3.54	3.7
ADAMTS18	0.06	0.08	0.07	0.08	0.1	0.09	0.08	0.65	0.63
ADAMTS19	0.03	0.04	0.01	0.02	0	0.02	0.07	0	0.01
ADAMTS2	0.26	0.25	0.57	0.09	0.04	0.14	0.09	0.09	0.23
ADAMTS20	0.18	0.25	0.24	0.25	0.19	0.26	0.33	0.09	0.2
ADAMTS3	2.11	2.3	2.62	3.04	2.54	3.34	4.65	0.15	0.18
ADAMTS4	1.17	1.37	1.19	0.97	1.07	1.09	0.95	2.32	2.5
ADAMTS5	0.12	0.33	0.32	0.43	0.14	0.08	0.7	0.33	0.16
ADAMTS6	0.63	0.91	0.65	1.16	1.5	1.68	1.27	0.04	0.1
ADAMTS7	3.83	4.17	4.48	3.06	1.54	1.13	3.7	0.22	0.23
ADAMTS8	0.02	0.01	0.01	0.01	0.01	0.01	0	0.02	0.01
ADAMTS9	0.34	0.46	0.45	0.04	0.02	0.02	0.12	0.78	0.82
ADAMTS9-AS2	0.04	0.06	0.01	0	0	0	0.01	0	0
ADAMTSL1	2.49	1.77	2.26	4.32	4.86	5.98	2.35	0.02	0.02
ADAMTSL2	0.19	0.22	0.1	0.06	0.12	0.13	0.1	0.18	0.12
ADAMTSL3	0.36	0.19	0.27	0.29	0.31	0.51	0.23	0.02	0.03
ADAMTSL4	10.1	9.96	11.6	7.74	4.36	4.53	8.78	0.1	0.1
ADAMTSL5	3.33	3.77	4.12	3.28	2.05	1.9	4.04	1.86	1.36
ADAP1	0.57	0.55	0.61	0.21	0.24	0.21	0.21	0.21	0.28
ADAP2	0.05	0.03	0.05	0.03	0.01	0.01	0.03	0.01	0.02
ADAR	60.77	62.32	62.9	61.05	58.97	61.08	60.01	28.57	28.68
ADARB1	2.6	2.53	2.4	2.69	2.87	3.42	2.47	2.23	3.18
ADARB2	0.31	0.25	0.41	0.09	0.05	0.06	0.21	0.01	0
ADARB2-AS1	0.04	0.17	0.37	0.04	0	0.04	0	0.04	0
ADAT1	16.9	17.95	16.59	18.88	17.48	17.06	19.01	10.4	10.54
ADAT2	1.53	1.67	1.52	1.46	1.53	1.55	1.2	1.98	1.71
ADAT3	2.53	2.22	1.81	1.51	1.75	1.5	2.15	1.49	1.39
ADC	6.3	5.38	5.24	5.52	5.1	4.14	4.63	3.69	2.85
ADCK1	2.75	3.13	3.44	3.18	2.71	2.69	3.11	5.57	5.46
ADCK2	12.44	11.84	11.48	15.17	15.04	14.88	12.23	15.31	18.27
ADCK3	14.49	16.78	15.98	18	18.64	17.69	17.75	6.56	7.64
ADCK4	14.84	16.6	16.12	15.56	14.3	13.49	16.04	21.33	22.02
ADCK5	4.4	4.48	4.5	4.18	3.85	3.87	3.75	2.34	2.29
ADCY1	0.24	0.31	0.27	0.09	0.08	0.07	0.11	11.41	14.12
ADCY10	0	0.03	0.01	0	0.01	0	0.02	0	0.02
ADCY10P1	0.69	0.71	0.73	0.66	0.59	0.56	0.57	0.13	0.09
ADCY2	0.02	0.02	0.02	0.04	0.01	0.01	0.01	2.33	3.16
ADCY3	16.9	14.72	15.74	19.42	21.08	23.65	17.19	19.63	21.71
ADCY4	0	0	0	0	0	0.01	0	0.01	0.02
ADCY5	0.11	0.13	0.09	0.06	0.1	0.07	0.07	0.05	0.05
ADCY6	14.31	14.23	15.53	14.66	12.95	11.92	13.76	9.9	8.91
ADCY7	8.8	9.08	9.9	9.14	9.07	9.37	7.83	1.5	1.3
ADCY8	0	0.01	0	0	0	0	0	0	0
ADCY9	3.08	3.34	3.31	3.81	3.48	3.75	3.53	1.82	2.27
ADCYAP1	0.01	0.02	0.03	0	0.01	0.02	0	0.02	0.07
ADCYAP1R1	0.02	0.03	0.03	0.01	0.01	0.01	0.01	0.01	0
ADD1	40.81	42.15	45.47	44.16	43.16	44.03	44.79	48.32	49.14
ADD2	6.03	4.39	5.78	6.39	6.69	6.57	6.63	0.21	0.09
ADD3	32.05	30.7	29.3	28.75	29.34	30.06	31.42	22.84	26.27
ADGB	0	0.01	0.03	0	0	0	0.02	0	0
ADH1A	0	0	0	0	0	0	0	0	0
ADH1B	0	0	0	0	0	0	0	0	0
ADH1C	0	0	0	0	0.03	0	0	0	0
ADH4	0.08	0.03	0.09	0.06	0.1	0.07	0.11	0.05	0.04
ADH5	48.43	46.19	47.2	47.51	49.22	50.51	49.2	47.21	48.57
ADH6	0	0.02	0.02	0	0	0.02	0.04	0	0.02
ADH7	0	0	0	0	0	0.01	0	0	0
ADHFE1	0.6	0.82	0.66	0.55	0.42	0.19	0.67	0.3	0.21
ADI1	62.95	65.33	58.22	68.75	66.21	58.92	62.31	58.56	59.94
ADIG	0.12	0.17	0.07	0.07	0.13	0.06	0	0	0
ADIPOQ	0.19	0.05	0.1	0.13	0.12	0.12	0.18	0.1	0.14
ADIPOQ-AS1	0.04	0.02	0.02	0.03	0.02	0	0.02	0	0.01
ADIPOR1	103.56	112.66	117.15	111.33	111.61	105.19	114.08	82.2	78.67
ADIPOR2	36.71	37.7	38.18	37.59	36.29	39.63	35.02	99.38	102.29
ADIRF	3.93	3.61	3.84	2.91	2.46	2.9	3.86	0	0.11
ADK	21.55	20.73	19.35	23.09	26.18	26.05	19.73	12.28	10.87
ADM	6.82	7.79	7.01	8.28	7.61	7.41	8.13	0.36	0.32
ADM2	0.73	0.53	0.63	0.5	0.69	0.53	0.37	0.27	0.14
ADM5	3.19	2.87	2.78	3.34	3.2	4.14	2.76	4.37	4.42
ADNP	37.31	37.45	36.03	35.38	33.61	36.65	36.89	27.88	28.74
ADNP2	7.5	7.37	7.35	8.93	9.35	10.5	8.47	6.95	7.51
ADO	12.58	14.75	12.53	11.24	11.32	11.25	13.48	9.15	9.77
ADORA1	5.88	6.22	6.26	5.31	4.82	5.18	4.21	0.03	0.02
ADORA2A	0.34	0.35	0.42	0.33	0.3	0.34	0.32	0.16	0.19
ADORA2A-AS1	0.07	0.13	0.04	0.07	0.04	0.07	0.08	0.01	0.04
ADORA2B	20.6	20.13	20.08	21.27	21.75	21.78	18.75	10.44	7.45
ADORA3	0.02	0	0.03	0	0	0	0.04	0.7	1.05
ADPGK	33.61	34.93	35.03	31.9	30.83	29.53	35.08	40.03	38.5
ADPGK-AS1	0.03	0.04	0.03	0.06	0	0.06	0.12	0.18	0.14
ADPRH	3.21	3.74	3.22	2.13	2.22	1.59	2.73	5.91	4.75
ADPRHL1	1.9	3	2.72	2.17	1.68	1.42	2.49	0.2	0.32
ADPRHL2	30.96	27.55	27.09	33.37	35.18	36.16	27.92	40.29	36.04
ADPRM	6.89	7.69	7.25	7.16	7.18	7.35	7.7	5.33	5.77
ADRA1A	0.91	1.09	1.07	1.26	1.07	1.13	1.02	1.01	0.87
ADRA1B	1.29	0.79	0.79	0.86	1.15	1.19	0.44	0.12	0.12
ADRA1D	0.12	0.26	0.39	0.08	0.05	0.02	0.22	0	0
ADRA2A	0	0.01	0.01	0	0.01	0	0.01	0.08	0.1
ADRA2B	0.01	0.05	0.11	0.03	0.01	0.03	0.04	0	0
ADRA2C	0.05	0.08	0.04	0.01	0.04	0.02	0.06	0.25	0.17
ADRB1	0.04	0.09	0.13	0.18	0.08	0.08	0.13	0.13	0.21
ADRB2	3.69	3.04	2.73	4.17	5.43	5.21	3.55	4.4	2.89
ADRB3	0	0	0	0	0	0	0	0	0
ADRBK1	28.83	28.55	29.97	30.66	28.2	29.28	30.11	8.9	9.81
ADRBK2	0.4	0.25	0.36	0.18	0.16	0.12	0.14	0.3	0.19
ADRM1	217.05	193.91	201.11	259.62	271.61	270.12	223.42	204.6	190.35
ADSL	62.99	56.04	58.74	67.49	75.7	75.92	64.03	137.88	141.56
ADSS	48.62	49.63	43.52	43.88	46.38	46.62	41.85	30.6	31.36
ADSSL1	2.45	3.55	3.4	2.41	1.38	1.5	2.49	0.69	0.48
ADTRP	0.25	0.33	0.31	0.55	0.5	0.47	0.22	0.14	0.16
AEBP1	21.5	20.64	21.43	19.96	17.04	20.24	16.83	12.04	9.36
AEBP2	7.96	7.89	7.38	7.88	8.1	8.6	7.53	7.49	7.88
AEN	30.22	30.95	35.72	34.93	35.45	35.18	32.84	53.37	48.41
AES	153.92	166.29	173.79	155.61	139.43	131.06	172.84	63.63	66.26
AFAP1	26.6	23.19	24.77	24.59	22.31	26.03	28.97	1.07	1.29
AFAP1-AS1	0.08	0.06	0.08	0.05	0.04	0.08	0.06	0.03	0.01
AFAP1L1	5.57	4.92	4.54	7.07	8.45	8.63	6.74	19.85	20.76
AFAP1L2	1.52	1.9	1.58	0.32	0.29	0.29	0.62	0.37	0.72
AFF1	4.56	5.43	5.45	5.48	4.51	4.46	5.49	6.05	5.18
AFF2	0.01	0.04	0.02	0.01	0	0.02	0	0.01	0.02
AFF3	0.26	0.27	0.32	0.24	0.15	0.18	0.29	2.83	3.97
AFF4	18.25	19.34	18.68	18.15	16.34	17.92	19.02	27.16	27.53
AFG3L1P	8.79	9.07	7.93	8.26	8.55	8.65	8.21	15.83	14.16
AFG3L2	31.15	32.83	31.71	34.56	35.31	36.06	35.22	73.05	72.81
AFM	0	0	0	0	0	0	0	0	0.01
AFMID	8.6	8.92	8.2	8.93	8.64	8.47	8.23	9.97	10.03
AFP	0.11	0.14	0.07	0.08	0.07	0.02	0.14	0	0.01
AFTPH	12.64	13.28	13.45	13.03	13.39	12.58	13.82	9.3	9.22
AGA	16.56	19.61	18.12	16.54	15.06	14.2	21.48	20.03	17.73
AGAP1	2.72	3.35	3.45	3.47	3.05	3.11	3.53	4.14	4.7
AGAP11	0.63	0.7	0.56	0.45	0.39	0.37	0.53	1.44	1.29
AGAP2	0.43	0.42	0.71	0.24	0.17	0.09	0.45	0.05	0.03
AGAP3	33.53	35.55	33.84	32.59	31.94	30.07	29.73	113.26	114.95
AGAP4	4.89	4.72	4.57	4.59	3.73	4.49	4.04	5.5	5.2
AGAP5	2.39	2.56	1.86	1.89	2.04	2	2.45	1.02	1.1
AGAP6	8.3	8.39	7.89	6.98	7.45	7.98	6.69	6.09	5.64
AGAP7	0.45	0.31	0.24	0.39	0.54	0.04	0.15	0.08	0.24
AGAP8	1.22	1.35	1.56	1.35	1.44	0.77	0.83	2.31	1.97
AGAP9	5.88	6.68	5.27	5.82	5.03	4.68	5.26	0.24	0.3
AGBL1	0	0	0	0	0	0	0	0.01	0
AGBL2	0.32	0.4	0.45	0.47	0.33	0.28	0.37	0.06	0.05
AGBL3	0.07	0.09	0.08	0.08	0.09	0.09	0.09	0.15	0.13
AGBL4	0	0	0	0	0	0	0.01	0	0.03
AGBL5	19.42	19.74	20.44	21.98	21.85	21.77	20.08	21.51	21.83
AGER	1.89	2.12	2.1	1.71	1.54	1.62	1.39	3.13	2.85
AGFG1	6.99	6.83	6.89	7.39	7.87	8.13	7.07	10.5	10.27
AGFG2	5.13	4.51	4.78	5.01	5.11	4.31	4.37	2.93	3.44
AGGF1	15.12	15.14	14.21	14.29	14.83	14.86	15.08	12.5	11.99
AGK	15.08	15.29	15.9	16.36	17.12	17.81	16.79	44.07	42.45
AGL	6.23	7.14	6.71	5.92	5.23	5.39	6.61	4.46	4.81
AGMAT	0.7	0.84	0.84	0.86	0.7	0.68	0.73	1.07	1.17
AGMO	8.02	6.59	4.86	2.85	2.88	3.1	3.93	0.07	0.04
AGO1	11.72	11.51	11.18	12.45	11.92	12.88	12.17	10.3	10.92
AGO2	12.01	8.56	9	10.93	13.03	13.65	10.28	3.79	3.19
AGO3	7.1	6.68	6.53	6.84	6.77	6.63	7.21	2.37	2.13
AGO4	3.43	4.12	4.04	3.56	3.06	3.1	3.88	5.55	5.46
AGPAT1	48.49	51.26	56.92	51.52	49.45	47.34	49.22	72.13	76.97
AGPAT2	32.21	32.85	31.87	32.75	31.8	29.66	33.36	22.2	23.81
AGPAT3	11.76	12.27	12.32	12.43	12.67	12.6	12.41	9.25	9.43
AGPAT4	1	1.16	1.16	1.12	0.83	0.83	1.24	0.14	0.3
AGPAT4-IT1	0.1	0.14	0.14	0.17	0.18	0.25	0.2	0	0.06
AGPAT5	9.45	8.86	8.83	9.33	9.97	10.43	8.3	10.42	10.18
AGPAT6	12.84	14.6	14.28	13.68	13.47	12.63	14.1	35.68	31.42
AGPAT9	101.89	106.77	98.99	101.8	96.07	83.56	110.38	28.37	32.48
AGPHD1	2.68	2.38	2.34	1.59	1.16	1.09	2.27	2.19	3.3
AGPS	19.78	18.19	17.28	16.59	15.54	15.77	18.46	23.86	21.88
AGR2	0	0	0	0	0	0	0	0	0.02
AGR3	0	0	0	0	0	0	0	0	0
AGRN	63.07	68.55	69.46	64.23	51.83	50.88	65.13	1.61	2.18
AGRP	0.03	0.1	0	0	0.07	0	0.03	0.03	0.03
AGSK1	6.68	6.46	7.57	6.52	4.81	4.7	7.65	2.29	2.3
AGT	0	0.03	0.03	0	0	0	0.02	0.03	0.08
AGTPBP1	3.73	4.86	4.34	5.12	4.64	5.01	5.5	3.29	4.12
AGTR1	0.41	0.97	0.71	0.82	0.28	0.19	1.22	0	0
AGTR2	0.01	0	0	0	0	0	0	0	0
AGTRAP	30.92	30.69	31.27	35.61	33.23	32.64	30.06	14.87	17.11
AGXT	0.01	0	0	0	0	0	0.02	0	0
AGXT2	0	0	0.01	0	0	0	0.01	0	0
AGXT2L1	0.08	0.03	0.05	0.01	0.02	0.01	0.02	0.42	1.11
AGXT2L2	6.98	7.4	8.82	8.06	7.67	7.1	6.76	2.85	3.22
AHCTF1	25.57	22.85	21.83	26.76	29.65	34.49	24.14	22.5	20.42
AHCTF1P1	0.09	0.11	0.1	0.1	0.14	0.12	0.08	0.33	0.36
AHCY	103.27	88.22	93.4	104.23	114.82	117.35	87.34	208.65	200.37
AHCYL1	45.93	45.16	47.99	44.05	44.69	48.97	45.58	61.65	50.49
AHCYL2	6.17	6.91	6.95	6.05	4.66	4.25	7.05	10.69	12.8
AHDC1	6.34	5.99	6.45	5.95	5.99	6.19	5.84	2.9	2.75
AHI1	4.45	4.9	4.75	4.38	4.1	3.75	5.21	3.48	3.6
AHNAK	92.34	86.3	90.19	86.39	76.89	79.69	85.44	17.74	12.75
AHNAK2	5.26	6.31	6.32	7.3	5.43	4.49	6.42	0.07	0.09
AHR	25.61	31.91	32.47	24.97	18.58	18.99	31.57	6.29	6.66
AHRR	9.54	11.4	10.79	10.19	9.39	9.2	10.11	4.65	3.74
AHSA1	114.31	100.79	108.24	123.1	125.14	112.14	101.13	159.56	149.03
AHSA2	23.18	25.77	26.48	19.95	17.85	15.39	18.41	6.81	5.62
AHSG	0.01	0.03	0.03	0	0.02	0.01	0	0	0
AHSP	0	0	0	0	0	0	0	0	0
AICDA	0.27	0.4	0.43	0.29	0.33	0.24	0.34	0.33	0.22
AIDA	38.67	38.06	38.95	37.31	38.4	39.15	37.53	25.19	24.25
AIF1	0	0.04	0.05	0	0	0	0	0	0.1
AIF1L	12.77	14.94	13.39	8.82	7.77	6.23	9.2	22.16	32.64
AIFM1	42.84	45.51	45.02	41.26	40.72	40.16	42.22	35.69	31.7
AIFM2	14.51	15.52	14.53	14.93	15.61	13.96	13.54	13.36	12.9
AIFM3	0.44	0.49	0.46	0.29	0.16	0.15	0.27	0.11	0.06
AIG1	6.35	8.09	7.62	6.85	5.62	6.62	8.2	0.14	0.24
AIM1	10.66	12.49	12.44	9.67	8.66	7.99	10.97	10.74	10.99
AIM1L	0.04	0.02	0.04	0.01	0.02	0	0.01	0	0.01
AIM2	2.58	3.54	2.83	1.14	1.1	0.39	1.66	0.77	0.71
AIMP1	27.6	26.02	26.22	27.7	29.41	28.14	27.06	31.84	31.48
AIMP2	48.43	47.6	42.83	46.99	50.84	45.51	45.12	56.42	54.06
AIP	74.95	74.63	77.33	84.77	81.22	77.55	78.49	32.16	29.19
AIPL1	0.56	0.34	0.34	0.4	0.42	0.4	0.35	0.45	0.4
AIRE	0	0.04	0.01	0.01	0	0.02	0.02	0.03	0.02
AIRN	0	0	0	0	0	0	0	0.01	0
AJAP1	6.43	5.39	5.48	12.32	14.98	15.58	9.11	0	0.02
AJUBA	12	7.86	8.33	12.7	15.97	17.2	9.42	1.56	1.51
AK1	31.64	31.14	30.7	28.37	26.95	23.25	27.44	15.77	11.35
AK2	81.64	75.5	77.22	84.04	90.3	94.6	77.4	93.01	91.51
AK3	11.73	13.56	12.85	11.82	10.99	11.21	12.56	41.1	41.13
AK4	9.06	6.61	6.98	8.82	10.23	13.32	7.54	1.64	0.62
AK5	0.83	0.86	0.7	0.67	0.66	0.45	1.04	0.15	0.17
AK7	0.07	0.11	0.16	0.01	0.04	0.03	0.07	0.01	0.02
AK8	0.22	0.2	0.26	0.03	0.02	0.04	0.17	0.04	0.05
AKAP1	20.35	21.42	22.81	21.19	20.76	21.35	20.77	22.19	31.32
AKAP10	13.1	13.18	13.19	11.88	11.8	11.24	12.05	12.97	12.42
AKAP11	8.95	9.69	9.17	9.63	8.57	9.26	10.33	4.19	4.26
AKAP12	26.97	21.61	23.79	28.58	35.18	35.02	26.35	3.32	6.36
AKAP13	6.72	8.53	8.19	7.65	6.44	6.24	8.15	7.11	7.71
AKAP14	0	0	0	0	0	0	0	0	0
AKAP17A	14.16	12.82	12.53	12.34	12.81	13.38	12.45	32.15	28.03
AKAP2	12.81	13.09	12.82	12.02	11.58	12.06	10.48	8.11	7.09
AKAP3	0.03	0.03	0.02	0.02	0.02	0.03	0.02	0.02	0.04
AKAP4	0	0	0	0.01	0.01	0.01	0	0	0
AKAP5	0.92	0.77	0.85	0.93	0.71	0.73	0.96	0.6	0.49
AKAP6	0.28	0.36	0.44	0.23	0.16	0.09	0.32	0.81	0.69
AKAP7	1.67	1.8	1.75	2.11	2.24	2.41	1.71	4.01	4.14
AKAP8	20.23	21.58	18.98	18.89	20.01	20.22	19.86	17.3	15.62
AKAP8L	26.86	28.31	28.54	26.65	25.12	25.2	25.73	21.41	20.2
AKAP9	6.27	6.56	6.94	6.94	6.52	7.04	8.21	6.17	6.09
AKD1	0.63	0.76	0.57	0.46	0.4	0.4	0.65	0.95	1.24
AKIP1	15.85	16.94	17.12	18.54	16.41	16.16	16.38	19.68	16.88
AKIRIN1	39.11	41.97	40.82	35.95	34.29	33.05	38.29	47.52	52.95
AKIRIN2	13.78	13.44	13.62	12.7	13.01	12.34	14.57	11.72	13.1
AKNA	1.23	1.14	1.22	0.98	0.6	0.77	0.88	0.75	0.55
AKNAD1	0.36	0.4	0.36	0.32	0.46	0.29	0.29	0.12	0.06
AKR1A1	29.47	30.3	33.02	33.14	31.05	32.83	30.7	28.39	31.79
AKR1B1	228.87	245.02	181.93	213.96	177.39	126.95	177.66	203.21	180.52
AKR1B10	0.76	1.34	0.89	0.63	0.37	0.35	0.93	0.39	0.83
AKR1B15	0.09	0.2	0.14	0.06	0.11	0.12	0.12	0.06	0.15
AKR1C1	33.21	24.68	22.67	21.82	15.52	9.13	21.78	0.22	0.38
AKR1C2	36.31	26.85	30.49	15.66	8.31	6.36	28.53	0.06	0.05
AKR1C3	41.43	39.82	37.08	24.6	18.12	13.86	29.71	0.13	0.23
AKR1C4	0.06	0.04	0.06	0.02	0.02	0.04	0	0	0
AKR1C6P	0	0	0	0	0	0	0	0	0
AKR1CL1	0.01	0.05	0.02	0.01	0.03	0.01	0.02	0	0
AKR1D1	0.1	0.11	0.17	0.09	0.15	0.13	0.19	0.14	0.1
AKR1E2	0.1	0.03	0.04	0.03	0.05	0.05	0.03	0	0
AKR7A2	23.07	23.84	23.92	24.72	22.86	23.53	24.2	63.87	61.6
AKR7A2P1	0.34	0.51	0.27	0.26	0.43	0.39	0.2	0.34	0.37
AKR7A3	0.54	0.76	0.54	0.49	0.45	0.69	0.37	0.99	1.21
AKR7L	0.32	0.38	0.33	0.34	0.35	0.39	0.43	0.54	0.52
AKT1	49.08	47.5	49.77	52.72	50.55	52.54	48.8	71.31	71.36
AKT1S1	72.9	74.06	72.17	73.06	68.9	58.92	72.41	52.1	51.22
AKT2	28.58	27.38	28.99	32.07	30.82	33.05	27.43	28.3	26.39
AKT3	24.88	23.9	24.71	26.34	27.88	31.1	30	13.31	14.86
AKTIP	10.76	11.58	10.13	11.41	11.87	10.67	10.33	8.61	9.22
ALAD	18.54	20.06	20.49	18.93	16.7	16.79	19.99	10.93	11.22
ALAS1	45.99	51.95	44.24	47.75	51.88	40.74	49.61	59.48	50.42
ALAS2	0.02	0.01	0.01	0	0	0	0	0	0
ALB	0.02	0.02	0.04	0	0	0	0.01	0	0
ALCAM	21.04	23.13	21.23	22.78	23.23	22.11	23.88	1.5	2.81
ALDH16A1	21.81	20.68	20.13	18.84	17.46	16.93	18.25	13.66	11.64
ALDH18A1	40.88	40.44	39.6	43.05	44.38	48.75	40.69	28.35	28.27
ALDH1A1	0.05	0.01	0.01	0.01	0	0	0.01	2.3	2.03
ALDH1A2	0.01	0.01	0.02	0	0	0	0.01	0.02	0.03
ALDH1A3	168.61	126.03	127.53	172.12	193.29	220.31	171.26	3.23	7.92
ALDH1B1	9.62	7.74	8.6	8.32	9.02	9.68	7.27	37.55	36.59
ALDH1L1	0.02	0.04	0.01	0.01	0.02	0.02	0.03	0.03	0.06
ALDH1L1-AS1	0	0	0	0	0.06	0	0	0	0
ALDH1L1-AS2	0	0	0	0.01	0	0	0.01	0	0
ALDH1L2	2.88	2.61	2.78	3.97	4.03	5.52	3.49	0.04	0.07
ALDH2	23.52	24.76	25.89	21.98	18.31	18.4	24.1	0.06	0.08
ALDH3A1	0	0	0	0	0	0	0.01	0	0
ALDH3A2	29.04	27.29	25.93	25.77	27.2	24.9	27.21	21.11	21.17
ALDH3B1	15.99	16.93	19.97	15.01	12.81	14.45	14.47	1.07	1.16
ALDH3B2	0.47	0.54	0.55	0.35	0.52	0.41	0.48	0.02	0.07
ALDH4A1	4.63	4.51	4.87	5.18	4.03	4.33	4.87	21.46	24.71
ALDH5A1	3.27	4.15	3.85	3.75	3.18	3.45	3.46	1.77	3.13
ALDH6A1	1.71	1.94	2.47	1.44	0.86	1	1.99	4.22	5.23
ALDH7A1	18.27	18.41	19.15	18.83	18.45	19.94	18.38	18.3	20.35
ALDH8A1	0.06	0.09	0.12	0.14	0.06	0.08	0.12	0.15	0.1
ALDH9A1	45.91	49.47	49.54	45.46	44.23	46.86	46.31	35.1	43.11
ALDOA	909.68	900.26	931.45	950.47	948.45	912.57	869.1	860.21	811.61
ALDOB	0.12	0.13	0.05	0.06	0.02	0.03	0.04	0	0
ALDOC	28.65	28.07	30.44	22.98	24.32	35.57	21.89	0.56	0.41
ALG1	14	14.13	13.94	13.8	12.87	11.92	13.06	11.46	10.59
ALG10	3.24	2.99	2.87	3.59	3.74	3.97	3.66	3.48	3.77
ALG10B	3.08	2.87	2.64	3.4	3.54	3.84	3.19	2.63	2.74
ALG11	2.99	2.87	2.93	2.85	2.27	2.84	3.39	7.4	7.19
ALG12	7.6	7.84	7.53	6.99	6.05	6.54	6.83	19.77	16.47
ALG13	9.58	9.84	9.38	8.78	9.86	8.94	9.47	5.65	5.95
ALG14	9.01	9.48	8.71	7.83	8.17	8.15	9.05	17.92	17.33
ALG1L	0.31	0.35	0.42	0.25	0.36	0.26	0.64	0.44	0.54
ALG1L2	0.8	0.58	0.76	0.45	0.77	0.77	0.65	0.08	0.05
ALG1L9P	2.01	2.16	2.01	1.58	1.52	1.86	1.97	0.63	0.85
ALG2	13.48	14.61	14.33	12.28	10.96	9.63	13.28	7.77	7.84
ALG3	31.85	34.16	35.6	35.82	32.42	27.68	36.26	51.54	55.01
ALG5	24.44	27.79	24.21	24.6	25.3	25.99	24.34	29.08	31.39
ALG6	4.63	4.74	4.33	4.19	4.65	4.75	4.21	6.76	7.17
ALG8	40.77	38.5	40.5	41.26	41.89	37.88	39.99	44.41	40.95
ALG9	3.18	2.93	3.15	3.01	3.06	3.02	2.94	5.09	4.57
ALK	0.01	0.05	0.04	0.02	0.03	0.03	0.05	1.57	1.63
ALKBH1	5.13	5.3	5.01	5.27	5.65	5	5.23	8.45	7.47
ALKBH2	27.25	23.24	23.64	28.73	33.78	32.84	26.29	31.26	34.5
ALKBH3	17.28	17.09	16.31	16.87	19.57	17.41	17.04	19.31	17.8
ALKBH4	9.26	8.43	8.78	8.42	8.36	8.06	7.95	8.81	7.92
ALKBH5	31.21	31.91	30.59	30.06	29.7	27.98	28.73	36.7	34.13
ALKBH6	14.54	16.2	14.18	14.61	13.55	14.41	14.92	8.17	8.07
ALKBH7	12.37	11.49	11.96	9.56	8.64	9.32	13.44	16.43	15.04
ALKBH8	14.38	13.67	13.16	11.62	12.25	11.85	13.37	4.68	4.27
ALLC	0.02	0.04	0.02	0	0.03	0.03	0	0.02	0
ALMS1	2.57	2.45	2.36	3.02	3.32	4.13	3.19	2.67	2.73
ALMS1P	0	0.1	0.02	0.11	0.08	0.03	0.11	1.47	1.85
ALOX12	0.07	0.1	0.16	0.08	0.07	0.04	0.09	0.11	0.08
ALOX12B	0.18	0.18	0.24	0.07	0.04	0.03	0.06	0.01	0.01
ALOX12P2	0.09	0.12	0.14	0.08	0.07	0.05	0.05	0.03	0
ALOX15	0.02	0	0	0	0	0	0	0.02	0
ALOX15B	0.15	0.11	0.08	0.08	0.03	0.04	0.07	0.07	0.07
ALOX15P1	0	0	0.08	0	0	0	0	0	0
ALOX5	0	0.15	0.16	0.06	0.01	0.09	0.01	0.1	0
ALOX5AP	0	0.2	0.2	0.17	0.08	0.08	0.08	0.57	0.25
ALOXE3	0.68	0.49	0.54	0.67	0.78	0.52	0.29	0.02	0.01
ALPI	0	0	0	0	0	0	0	0.01	0
ALPK1	2.53	3.55	2.78	2.41	2.42	2.06	2.43	0.82	0.74
ALPK2	3.07	5.04	5.34	4.39	3.07	2.29	3.13	0.01	0.02
ALPK3	0.18	0.23	0.24	0.12	0.08	0.07	0.15	0.06	0.09
ALPL	0.2	0.21	0.14	0.12	0.15	0.26	0.16	0.01	0.01
ALPP	0.98	0.62	0.55	0.6	0.62	0.22	0.61	0	0.02
ALPPL2	0.01	0	0	0.03	0	0	0	0	0
ALS2	5.6	5.54	5.11	5.49	5.6	5.78	6.08	9.07	8.93
ALS2CL	2	1.91	2.18	1.62	1.73	1.58	1.44	0.04	0.02
ALS2CR11	2.68	2.41	2.55	2.65	2.75	2.86	2.85	0.49	0.33
ALS2CR12	0.15	0.18	0.13	0.14	0.1	0.19	0.21	0.53	0.26
ALS2CR8	0.84	1.38	1.28	0.96	0.76	0.87	1.13	0.43	0.44
ALX1	9	9.71	8.43	9.27	9.56	8.07	7.93	17.66	12.73
ALX3	1.42	1.37	1.18	1.4	0.99	1.1	1.05	0.66	0.75
ALX4	0.22	0.23	0.28	0.03	0.02	0.06	0.07	0	0.02
ALYREF	99.79	82.67	82.09	106.37	117.4	126.63	85.33	114.14	113.56
AMACR	31	37.66	27.75	26.53	22.16	16.09	40.45	8.45	11.52
AMBN	0.02	0.03	0.06	0.01	0	0	0.44	0	0.01
AMBP	0.19	0.29	0.23	0.07	0.05	0.11	0.15	0	0
AMBRA1	8.16	8.43	8.66	9.09	7.98	8.56	8.46	9.95	9.17
AMD1	52.38	52.51	53.84	42.98	40.4	39.35	50.45	57.5	55.12
AMDHD1	0.31	0.32	0.25	0.03	0.03	0.04	0.11	0.02	0.1
AMDHD2	8.77	9.04	8.55	8.65	8.43	8.02	8.59	19.36	15.86
AMELX	0	0	0	0	0	0	0	0	0
AMELY	0	0	0	0	0	0	0	0	0
AMER1	1.51	1.27	1.38	1.81	1.91	2.52	1.97	1.61	2.21
AMER2	0	0	0	0	0	0	0	0.04	0.01
AMER3	0.01	0.01	0.02	0.02	0	0.01	0.01	0.01	0.02
AMFR	23.05	27.68	26.04	25.01	24.28	24.77	24.98	26.36	25.87
AMH	2.27	2.44	2	1.56	1.45	1.46	1.79	0.54	0.87
AMHR2	0	0	0.02	0	0.02	0	0	0.07	0.17
AMICA1	0	0.05	0.01	0	0	0.01	0	0.04	0
AMIGO1	2.63	3.57	3.28	2.11	1.44	1.45	3.82	0.92	0.76
AMIGO2	124.66	113.24	98.83	136.57	152.59	158.15	107.11	11.02	17.04
AMIGO3	5.34	6	5.9	5.39	4.86	4.87	5.44	2.83	2.65
AMMECR1	5.26	4.74	4.16	4.73	5.05	5.11	5.05	2.68	3.13
AMMECR1L	10.01	9.98	9.61	9.57	9.07	9.22	9.76	18.22	16.33
AMN	0.01	0.05	0	0	0	0.01	0	0	0
AMN1	3.9	4.74	4.07	4.64	4.79	4.66	4.42	4.83	5.66
AMOT	3.66	3.31	3.43	1.16	0.96	1.14	2.41	0.53	0.92
AMOTL1	27.32	30.64	31.89	29.38	29.38	29.56	36.05	20.27	20.16
AMOTL2	23.55	15.45	15.45	26.82	33.4	39.79	20.13	9.16	6.29
AMPD1	0	0	0	0	0	0	0	0	0.01
AMPD2	27.88	31.58	32.79	28.9	26.11	23.2	26.58	15.86	15.24
AMPD3	0.59	0.76	0.66	0.62	0.43	0.56	0.58	0.2	0.24
AMPH	0.56	0.61	0.67	0.23	0.1	0.09	0.74	19.8	19.52
AMT	1.43	2.04	2.39	1.72	1.31	1.33	1.36	0.55	0.64
AMTN	0.14	0.16	0.36	0.23	0.2	0.05	0.43	0	0
AMY1A	0	0	0	0	0	0	0	0	0
AMY1B	0	0	0	0	0	0.01	0	0	0
AMY1C	0.05	0	0.02	0	0	0	0	0	0
AMY2A	0	0	0	0	0	0	0	0	0.02
AMY2B	0.74	1.09	0.97	0.83	0.6	0.3	1.08	0.17	0.21
AMZ1	0.04	0.02	0.03	0.04	0.01	0.03	0.02	0.04	0.03
AMZ2	47.81	48.5	47.88	53.03	55.15	52.34	47.92	29.06	28.89
AMZ2P1	1.54	1.84	1.48	1.67	1.57	1.84	1.73	4.18	3.61
ANAPC1	10.43	9.47	9.43	10.7	11.33	12.72	9.65	28.46	27.36
ANAPC10	8.21	8.28	7.93	7.91	9.57	10.16	7.91	9.38	10.14
ANAPC11	62.6	60.17	62.2	67.22	66.34	71.17	67.58	66.86	67.32
ANAPC13	51.54	56.35	56.73	54.74	52.98	54.78	54.4	38.79	36.92
ANAPC15	39.86	38.42	39.26	49.57	55.1	49.55	46.24	30.51	33.75
ANAPC16	18.91	20.33	18.82	19.28	18.82	18.01	18.77	14.07	14.8
ANAPC1P1	0	0	0.02	0	0.01	0	0.03	0.09	0.08
ANAPC2	17.42	18.04	17.97	17.87	15.71	15.48	17.44	7.93	7.18
ANAPC4	13.01	12.93	11.37	13.1	13.63	13.52	11.57	12.14	12.49
ANAPC5	87.01	85.22	81.36	83.7	87.52	91.41	81.01	92.33	89.03
ANAPC7	29.65	26.46	25.8	28.3	29.1	29.01	25.15	40.6	39.29
ANG	1.63	1.55	2.45	1.24	1.3	0.93	2.07	2.94	2.45
ANGEL1	4.78	5.41	5.6	4.61	4.01	3.79	4.37	8.08	7.73
ANGEL2	11.03	11.37	10.84	10.49	10.65	10.73	10.36	6.69	6.93
ANGPT1	3.45	4.08	3.34	3.92	3.61	3.81	4.22	3.61	3.53
ANGPT2	0.11	0.11	0.08	0.14	0.09	0.12	0.14	0.19	0.1
ANGPT4	0.05	0.09	0.03	0.05	0.04	0.06	0.03	0	0
ANGPTL1	0.37	0.54	0.36	0.19	0.22	0.16	0.35	0.3	0.4
ANGPTL2	9.04	10.9	11.43	9.35	6.52	8.67	11.32	9.79	8.95
ANGPTL3	0.01	0.01	0.04	0.01	0	0	0.03	0	0
ANGPTL4	21.47	24.92	22.01	28.85	21.88	12.95	24.72	0.89	0.71
ANGPTL5	0	0	0.03	0	0	0.01	0	0	0
ANGPTL6	0.18	0.22	0.24	0.13	0.22	0.07	0.29	0.27	0.21
ANGPTL7	0.01	0	0.01	0.02	0	0.01	0.02	0.24	0.24
ANHX	0	0	0	0	0	0	0	0	0
ANK1	0.16	0.16	0.21	0.07	0.03	0.01	0.09	0	0
ANK2	0.7	1.04	1	0.85	0.75	0.85	1.05	9.11	9.04
ANK3	3.55	3.29	3.69	3.11	3.08	3.24	4.21	2.6	3.7
ANKAR	0.38	0.41	0.39	0.34	0.41	0.45	0.39	0.12	0.13
ANKDD1A	1.09	1.4	1.27	1.18	0.99	1.35	1.32	0.72	0.64
ANKDD1B	0.03	0.05	0.05	0.04	0.02	0.02	0.05	0.13	0.09
ANKEF1	2.89	3.66	3.43	3.11	3.09	2.87	3.38	0.26	0.7
ANKFN1	0.55	0.57	0.38	0.36	0.42	0.31	0.3	0	0.02
ANKFY1	12.63	13.09	13.43	12.59	11.77	12.37	12.79	19.51	16.18
ANKH	33.14	51.18	55.17	33.37	21.07	15.8	48.29	10.73	17.07
ANKHD1	13.8	13.07	13.86	15.29	16.63	18.15	15.15	14.97	15.56
ANKHD1-EIF4EBP3	3.97	4.19	3.94	4.33	4.4	4.79	4.09	6.67	5.57
ANKIB1	18.92	18.13	17.99	18.38	17.54	18.84	18.13	15.8	15.38
ANKK1	0.26	0.28	0.26	0.15	0.11	0.18	0.15	0	0.01
ANKLE1	3.09	2.4	2.44	2.87	3.73	3.56	2.06	0.47	0.55
ANKLE2	21.54	20.75	19.22	20.13	20.41	20.14	18.52	37.26	34.4
ANKMY1	2.01	2.2	2	2.24	1.89	2.08	1.94	1.17	1.5
ANKMY2	8.96	8.95	8.07	8.36	9.58	9.91	7.72	9.77	9.09
ANKRA2	9.6	11.15	10.49	10.15	10.01	9.26	11.01	7.4	7.24
ANKRD1	2.06	2.1	2.5	2.22	2.93	2.73	2.97	0.89	0.39
ANKRD10	22.44	24.1	20.83	19.77	17.95	14.45	21.48	14.8	11.86
ANKRD11	25.16	23.87	23.6	25.81	26.53	29.38	26.69	27.57	24.58
ANKRD12	2.88	2.87	2.77	2.95	2.93	3.29	3.69	4.41	3.58
ANKRD13A	13.64	14.08	13.09	13.99	15.23	15.45	13.95	10.81	11.93
ANKRD13B	6.37	5.69	5.5	7.27	7.64	6.57	5.36	2.81	2.93
ANKRD13C	7.75	8.87	8.11	7.81	7.39	7.5	7.98	6.49	5.85
ANKRD13D	16.21	17.86	17.27	15.52	14.38	12.8	14.68	7.92	6.64
ANKRD16	2.97	2.82	2.27	2.95	3.76	3.76	2.98	4.81	4.55
ANKRD17	16.96	16.56	17.06	16.89	17.29	18.28	17.25	17.23	16.84
ANKRD18A	2.15	1.93	1.64	2.02	2.53	3.14	1.8	0.46	0.85
ANKRD18B	1.89	1.52	1.63	2.58	2.95	2.93	2.23	1.47	1.35
ANKRD18DP	0.05	0.03	0.05	0.03	0.02	0.05	0.02	0	0.02
ANKRD19P	0.35	0.29	0.51	0.32	0.36	0.15	0.32	0.08	0.07
ANKRD2	0.17	0.11	0.09	0.09	0.19	0.26	0.09	0.02	0
ANKRD20A1	0	0.07	0	0	0	0	0.04	0	0
ANKRD20A11P	0.1	0.04	0.1	0.09	0.17	0.07	0.09	0.23	0.13
ANKRD20A12P	6.59	6.86	7.61	7.82	6.92	5.08	7.69	4.41	4.69
ANKRD20A19P	0.03	0.02	0.04	0.02	0.03	0.03	0.02	0.01	0.01
ANKRD20A2	0.07	0	0	0	0	0	0	0	0
ANKRD20A3	0.67	0.58	0.67	0.76	0.55	0.66	0.82	0.37	0.52
ANKRD20A4	0.37	0.21	0.27	0.31	0.29	0.26	0.39	0.34	0.31
ANKRD20A5P	0.31	0.37	0.34	0.34	0.26	0.21	0.43	0.57	0.71
ANKRD20A8P	0.1	0.23	0.24	0.2	0.11	0.09	0.22	0.15	0.1
ANKRD20A9P	1.96	2.05	1.97	1.82	1.71	1.77	1.92	1.6	1.49
ANKRD22	0.01	0.11	0.19	0.07	0.03	0.02	0.14	0	0.01
ANKRD23	1.21	1.38	1.05	1.05	1.01	0.92	0.8	3.59	2.71
ANKRD24	0.35	0.45	0.38	0.17	0.08	0.06	0.2	0.01	0.04
ANKRD26	2.3	2.18	2.23	2.31	2.13	2.16	2.36	1.89	1.69
ANKRD26P1	0	0.02	0.01	0.01	0.01	0.01	0	0	0
ANKRD26P3	0.02	0.02	0.05	0.01	0	0.01	0.01	0.01	0.03
ANKRD27	9.77	9.32	9.97	10.31	10.48	11.93	9.29	15.38	15.76
ANKRD28	18.95	17.85	14.94	17.73	19.78	21.67	17.9	13.59	14.79
ANKRD29	1.99	2.57	2.01	2.33	1.87	1.27	2.92	0.04	0.03
ANKRD30A	2.89	2.9	2.78	2.22	2.05	2.74	2.34	0.02	0.05
ANKRD30B	0.26	0.25	0.23	0.49	0.38	0.37	0.29	0.3	0.24
ANKRD30BL	0.17	0.32	0.18	0.28	0.17	0.18	0.2	0.07	0.04
ANKRD30BP2	1.62	1.48	1.39	1.37	1.33	1.6	1.52	0.22	0.25
ANKRD30BP3	0.06	0	0.04	0.08	0	0.03	0	0.02	0
ANKRD31	0.1	0.08	0.08	0.06	0.09	0.05	0.08	0	0.01
ANKRD32	7.52	6.92	6.18	7.65	8.57	10.05	7.76	3.63	3.44
ANKRD33	0	0	0	0.01	0	0	0	0	0
ANKRD33B	1.22	0.76	0.99	1.48	1.71	2.13	1.29	0.45	0.65
ANKRD34A	5.2	4.95	4.96	4.55	4.41	3.79	4.51	0.32	0.37
ANKRD34B	0	0.01	0	0	0	0	0	0.02	0.01
ANKRD34C	0	0	0	0	0	0	0	0.06	0.03
ANKRD35	0.03	0	0.01	0.01	0.01	0.01	0.01	0	0
ANKRD36	1.94	1.8	1.67	1.69	1.91	2.43	1.86	1.33	1.17
ANKRD36B	2.99	2.95	2.67	2.63	2.35	2.79	2.6	1.16	1.36
ANKRD36BP1	14.6	14.74	11.78	9.39	9	9.48	13.42	9.27	8.75
ANKRD36BP2	0.03	0.06	0.06	0.06	0.04	0.05	0.12	0.01	0.04
ANKRD37	11.34	9.57	10.4	10.18	10.11	8.88	9.2	5.39	4.4
ANKRD39	10.51	7.87	8.07	10.44	10.27	9.72	8.35	70.9	54.3
ANKRD40	23.78	23.25	22.65	24.71	24.42	24.94	24.55	33.58	35.34
ANKRD42	3.84	4.7	4.55	4.29	3.66	3.16	4.08	1.01	0.97
ANKRD44	1.8	2.19	2.01	2.34	1.73	1.66	2.98	4	4.86
ANKRD45	0.69	0.72	0.67	0.65	0.57	0.7	0.89	0.13	0.17
ANKRD46	4.74	5.34	5.05	4.87	4.69	4.26	4.34	6.63	6.9
ANKRD49	6.88	7	7.7	7.15	6.86	6.83	7.06	4.45	3.81
ANKRD50	28.55	25.94	25.06	23.18	20.38	22.81	30.21	6.29	5.24
ANKRD52	27.17	28.11	28.95	30.39	27.13	28.36	28.71	32.42	31.34
ANKRD53	0.14	0.14	0.21	0.1	0.06	0.08	0.13	0	0.01
ANKRD54	24.19	25.03	23.46	22.53	21.79	20.53	21.06	27.64	25.69
ANKRD55	0.27	0.24	0.21	0.41	0.48	0.59	0.38	0.01	0.01
ANKRD6	0.22	0.23	0.29	0.03	0.03	0.03	0.11	0.5	1.14
ANKRD61	0.94	0.56	0.52	0.6	0.57	0.56	0.43	0.35	0.36
ANKRD62P1-PARP4P3	0	0	0	0.03	0	0.01	0.02	0.02	0.01
ANKRD63	0.1	0.07	0.04	0.02	0	0.06	0.09	0	0
ANKRD65	0.21	0.2	0.27	0.16	0.13	0.12	0.21	0.32	0.34
ANKRD66	0	0	0	0	0.02	0	0	0	0
ANKRD7	0.02	0	0	0	0	0.02	0.04	0.54	0.71
ANKRD9	2.66	2.09	1.68	1.44	1.57	1.5	1.86	5.53	4.5
ANKS1A	4.84	4.92	5.17	5.53	4.91	4.96	5.54	29.6	40.67
ANKS1B	0.48	0.64	0.82	0.4	0.29	0.17	0.77	3.14	4.82
ANKS3	6.85	7.04	6.5	6.67	6.6	7.25	5.97	8.69	8.26
ANKS4B	0.21	0.35	0.2	0.17	0.25	0.18	0.14	0.24	0.33
ANKS6	5.46	4.96	5.38	5.84	6.39	6.81	5.67	1.17	2.32
ANKUB1	0	0	0	0	0.02	0	0	0	0.02
ANKZF1	12.39	12.09	12.28	11.82	13.14	12.86	10.1	5.83	5.15
ANLN	49.46	36.72	38.15	55.14	65.6	86.15	48.34	52.14	48.89
ANO1	5.02	5.54	3.66	8.62	11.45	14.06	6.73	0.25	0.19
ANO10	12.21	14.67	13.95	16.02	15.06	13.8	16.47	5.81	7.69
ANO2	0.27	0.24	0.24	0.23	0.14	0.13	0.21	0.51	0.78
ANO3	0.48	0.6	0.44	0.51	0.4	0.51	0.56	0.02	0.03
ANO4	0.04	0.04	0.05	0.02	0.01	0	0.01	0.01	0.01
ANO5	0.02	0.04	0.03	0.05	0.04	0.03	0.03	0.05	0.07
ANO6	15.59	16.63	15.94	16.22	16.57	17.7	17.75	13.9	13.41
ANO7	0.35	0.41	0.39	0.28	0.35	0.3	0.25	0.11	0.13
ANO8	5.84	6.33	6.18	4.98	4.28	3.89	5.02	1.93	1.88
ANO9	0.05	0.1	0.08	0.01	0.02	0.02	0.02	0.01	0
ANP32A	80.92	76.03	76.08	69.25	80.19	80.03	66.24	97.38	103.33
ANP32A-IT1	0.83	0.91	0.8	0.62	0.56	0.7	0.51	0.39	0.34
ANP32AP1	0.06	0	0.04	0.04	0	0	0	0	0.03
ANP32B	117.23	101.94	100.64	127.08	153.83	152.64	110.65	94.67	96.17
ANP32C	0	0	0	0	0	0	0.04	0	0
ANP32D	0	0	0	0	0	0	0	0	0
ANP32E	51.24	45.1	42.99	49.46	57.28	63.96	44.47	34.61	38.12
ANPEP	108	105.7	114.88	138.68	122.19	122.33	94.27	0.09	0.15
ANTXR1	21.63	24.81	26.01	23.31	19.81	18.28	27.33	28.43	28.85
ANTXR2	6.72	8.99	9.49	8.3	8.01	7.48	9.48	1.24	1.33
ANXA1	618.19	562.73	580.42	501.52	538.83	536.04	512.4	48.58	42.56
ANXA10	7.05	5.17	9.85	6.41	4.39	3.2	8.96	0.12	0.17
ANXA11	62.15	58.36	61.95	63.59	64.24	67.64	62.92	24.58	26.05
ANXA13	0	0	0.02	0.02	0.02	0.05	0.03	0.49	0.47
ANXA2	896.97	779.23	820.59	894.31	976.96	1028.07	796.95	927.53	779.18
ANXA2P1	0.84	0.76	0.72	1.23	0.67	1.21	0.54	0.49	0.51
ANXA2P2	0.06	0	0.07	0.11	0.12	0	0.21	0.03	0.05
ANXA2P3	0.48	0.31	0.41	0.55	0.61	0.55	0.37	0.51	0.41
ANXA2R	1.47	1.51	1.21	1.71	1.96	2.35	1.29	0.28	0.21
ANXA3	0	0.02	0	0	0.05	0.05	0	0	0
ANXA4	24.69	29.13	29.04	26.52	25.24	23.6	27.37	15.06	17.16
ANXA5	264.4	243.88	239.46	259.05	274.29	268.08	252.81	642.78	593.91
ANXA6	41.21	38.76	47.97	41.65	41.15	45.61	40.79	76.55	72.43
ANXA7	45.64	48.05	48.12	47.81	48.43	49.61	48.19	43.03	44.37
ANXA8	0	0	0.45	0	0	0.4	0	0.05	0.05
ANXA8L1	0.67	0.63	0.37	0.3	0.33	0.18	0.3	0	0
ANXA8L2	0.26	0.24	0.29	0.42	0.33	0.09	0.24	0	0
ANXA9	2.81	3.03	3.05	2.7	2.31	2.07	2.74	0.18	0.18
AOAH	0.37	0.19	0.35	0.19	0.16	0.04	0.19	0	0
AOAH-IT1	0	0	0	0	0	0	0	0	0
AOC2	1.11	1.56	1.01	0.91	0.82	0.68	1.04	1.68	1.66
AOC3	0.37	0.62	0.43	0.35	0.28	0.39	0.44	0.81	1.1
AOC4	0.05	0.01	0.01	0.03	0.04	0.03	0.06	0.06	0.03
AOX1	0.36	0.4	0.41	0.9	1.19	1.14	0.53	0.12	0.15
AOX2P	0	0	0.01	0.01	0	0	0	0.01	0
AP1AR	11.66	11.96	10.97	11.94	12.15	11.71	12.71	17.14	17.39
AP1B1	31.99	31.75	33.19	31.89	32.36	33.4	31.35	45.33	42.88
AP1B1P1	0	0	0	0.03	0	0	0	0.31	0.18
AP1G1	22.07	23.75	22.52	22.42	21.36	22.58	22.69	20.1	20.39
AP1G2	9.93	12.39	12.03	8.74	7.67	7.06	8.22	4.4	4.91
AP1M1	64.43	57.93	63.05	72.57	73.85	73.88	66.75	64.17	55.5
AP1M2	3.23	1.9	1.93	3.32	4.08	4.42	1.91	0.34	0.16
AP1S1	112.51	121.17	118.84	114.91	108.75	102.33	106.13	77.66	70.49
AP1S2	27.01	26.64	24.9	23.61	23.98	19.25	28.43	76.13	91.02
AP1S3	3.97	4.2	4.38	5.29	4.91	5.22	4.08	10.18	10.92
AP2A1	39.15	41.57	45.2	41.02	37.89	35.72	39.16	28.43	25.16
AP2A2	10.68	11.15	10.78	10.19	9.47	8.99	10.6	10.92	11.78
AP2B1	53.98	56.86	61.89	62.44	61.86	65.4	59.87	31.14	30.61
AP2M1	223.14	226.65	240.82	227.67	205.69	207.68	227.36	239.85	214.16
AP2S1	244.67	229.35	250.11	239.42	242.72	232.64	242.8	168.49	160.21
AP3B1	22.33	24.46	25.49	24.85	24.48	24.02	27.57	20.17	20.82
AP3B2	1.77	1.69	1.21	1.19	1.02	0.76	1.15	0.2	0.53
AP3D1	29.66	30.22	31.17	32.55	31.67	31.5	30.52	33.68	30.9
AP3M1	9.9	11.11	11.02	10.52	10.45	10.5	11.03	14.02	13.93
AP3M2	5.21	4.61	5.5	5.74	5.73	6.49	5.03	11.04	11.87
AP3S1	179.77	146.39	143.02	200.39	229.36	251	163.01	39.18	47.04
AP3S2	9.04	9.03	9.3	9.92	9.5	8.68	10.02	8.44	9.13
AP4B1	12.36	12.84	12.17	13.79	15.59	14.84	12.6	4.52	4.69
AP4B1-AS1	1.89	1.56	1.8	1.94	1.83	1.64	1.84	1.61	2.01
AP4E1	6.1	6.18	5.84	5.83	5.72	6.2	6	5.91	5.91
AP4M1	11.74	13.15	12.5	11.86	12.43	13.1	10.78	7.97	7.55
AP4S1	2.57	2.35	2.38	2.64	2.49	2.76	2.6	2.2	2.04
AP5B1	13.92	14.28	13.81	14.12	12.56	11.34	16.17	7.07	5.66
AP5M1	6.47	7.52	7.09	6.06	5.7	4.97	6.79	8.47	8.88
AP5S1	13.33	13.98	14.33	13.48	13.74	11.63	15.11	15.19	14.86
AP5Z1	7.92	9.35	8.05	7.83	7.11	6.47	7.82	13.56	10.51
APAF1	4.91	4.74	4.72	4.23	3.77	4.07	5.02	5.06	4.34
APBA1	0.03	0.03	0.04	0.01	0.02	0.01	0.01	0.05	0.16
APBA2	7.85	8.55	9.43	10.48	9.85	9.57	11.4	9.61	9.29
APBA3	6	5.78	5.26	5.22	5.12	4.68	5.64	3.52	3.45
APBB1	10.42	10.75	11.95	9.92	7.11	8.91	11.5	3.91	5.02
APBB1IP	0	0.02	0.08	0.02	0.01	0.06	0	0.05	0.01
APBB2	4.01	4.22	4.15	5.35	5.24	5.29	4.65	0.97	1.7
APBB3	10.26	10.97	12.03	9.58	7.6	7.25	8.78	5.85	6.33
APC	6.76	7.22	6.66	7.57	7.49	8.59	7.98	6.29	6.71
APC2	0.25	0.29	0.3	0.14	0.11	0.1	0.33	0.09	0.09
APCDD1	0.02	0.03	0.04	0	0.02	0	0	11.69	9.69
APCDD1L	0	0	0	0.01	0.01	0.01	0	0.01	0
APCDD1L-AS1	0.03	0.01	0.07	0.06	0.07	0.02	0.05	0.04	0.08
APCS	0	0	0	0	0	0	0.03	0	0
APEH	51.08	49.44	53.45	52.2	51.21	53.93	48.09	47.87	44.53
APEX1	81.38	75.98	77.34	80.04	80.39	86.88	73.97	111.49	118.57
APEX2	34.65	30.34	29.95	35.65	37.6	37.23	30.28	26.63	26.01
APH1A	102.07	109.48	110.04	103.64	101.59	100.24	107.36	81.53	87.94
APH1B	2.81	3.96	4.1	3.19	2.07	2.14	3.73	2.45	2.33
API5	35.99	34.49	32.84	37.03	39.41	41.48	35.85	53.24	53.02
APIP	28.79	30	28.95	28.83	30.87	30.01	28.05	27.58	29.1
APITD1	21.28	19.06	19.07	23.25	24.99	24.59	19.83	11.59	10.96
APITD1-CORT	1.48	2.21	1.46	1.69	1.66	1.82	1.74	1.78	2.3
APLF	0.25	0.28	0.39	0.17	0.15	0.08	0.31	0.4	0.87
APLN	0.21	0.07	0.1	0.11	0.24	0.26	0.14	0	0
APLNR	0	0.01	0.01	0	0	0	0	0.03	0.05
APLP1	8.14	11.63	12.93	4.88	4.08	2.9	5.88	1.41	0.82
APLP2	60.32	77.07	80.33	77.61	57.59	62.44	96.83	34.54	41.75
APMAP	90.93	96.51	98.34	88.07	79.53	72.65	92.49	133.81	132.6
APOA1	0	0	0	0.03	0.03	0	0.03	0	0.03
APOA1BP	153.52	151.41	154.33	137.39	133.53	122.88	143.86	87.71	89.38
APOA2	0.1	0	0.06	0	0	0	0.06	0.06	0
APOA4	0	0	0	0	0	0	0	0	0
APOA5	0.02	0.01	0.04	0.01	0.05	0	0.03	0	0.03
APOB	0	0	0	0	0	0	0	0	0
APOBEC1	0	0	0	0	0	0	0	0	0
APOBEC2	0.01	0.02	0.06	0.04	0.04	0.07	0.09	0.11	0.12
APOBEC3A	0.7	0.81	0.61	0.59	0.57	0.61	0.67	0.55	0.72
APOBEC3A_B	0	0	0	0	0	0	0	0	0
APOBEC3B	10.65	9.52	9.22	11.41	14.47	16.29	10.06	17.51	18.23
APOBEC3C	43.67	50.09	48.44	44.63	41.71	39.33	31.87	39.32	38.03
APOBEC3D	6.28	6.96	6.22	5.58	5.76	5.03	4.29	1.57	1.53
APOBEC3F	8.31	9.49	8.15	7.38	6.72	5.65	5.41	3.01	2.84
APOBEC3G	41.31	48.76	40.69	34.03	35.83	30.82	19.17	4.1	6.68
APOBEC3H	0.73	1.16	0.9	0.77	0.8	0.53	0.84	1.17	1.12
APOBEC4	0	0.01	0	0	0	0	0	0.01	0.01
APOBR	0.02	0.05	0.03	0.02	0.02	0.01	0	0.03	0
APOC1	9.57	9.82	9.92	9.22	7.08	6.93	8.77	0.36	1.31
APOC1P1	0.15	0.16	0.17	0.25	0.2	0.16	0.18	0.32	0.16
APOC2	0	0	0	0.04	0	0	0	6.75	9.97
APOC3	0	0	0	0	0	0	0	0	0
APOC4	0.04	0	0.1	0	0	0	0.04	0.04	0
APOC4-APOC2	0.04	0	0	0	0	0	0	0	0.04
APOD	1.96	4.6	1.84	1.01	0.68	0.36	1.43	19.52	62.16
APOE	2.07	2.46	2.88	1.86	0.31	0.3	2.48	23.58	42.8
APOF	0.04	0.07	0.09	0.04	0.02	0.07	0.04	0.03	0.05
APOH	0	0.06	0	0	0	0	0	0	0
APOL1	2.54	2.37	2.88	1.97	2.12	2.15	2.14	0.92	1.48
APOL2	12.22	12.07	13.35	10.87	11	8.93	10.27	11.95	15.28
APOL3	0.85	0.81	1	0.47	0.39	0.45	0.64	0.03	0.01
APOL4	1.02	1.3	0.96	1.04	0.89	0.81	0.92	0.49	0.45
APOL5	0	0	0	0	0	0	0	0	0
APOL6	2.41	2.44	2.68	2.06	1.88	2.04	2.21	0.44	0.8
APOLD1	0.95	1.25	0.98	1.14	0.96	0.9	1.09	82.21	59.33
APOM	0.7	1.16	1.23	1.01	0.93	1.04	1.15	1.8	1.58
APOO	29.27	29.38	29.18	25.52	29.45	26.18	25.52	39.09	40.53
APOOL	3.96	4.12	4	4.11	4.08	4.44	4.29	2.95	3.1
APOPT1	11.42	10.25	10.57	11.76	12.87	11.63	10.59	17.57	16.89
APP	164.75	186.78	181.88	147.34	141.79	144.35	171.67	112.37	115.59
APPBP2	7.13	6.73	6.86	6	5.65	5.54	6.2	4.1	3.96
APPL1	12.57	12.18	12.06	13.37	13.72	15.44	12.43	13.88	14.39
APPL2	15.32	16.46	16.38	17	16.31	16.12	19.15	21.9	24.36
APRT	161.87	154.41	157.93	158.94	160.77	145.32	156.11	109.55	100.4
APTX	19.62	18.57	19.39	21.84	21.84	21.97	19.91	47.21	45.83
AQP1	1.33	1.82	1.84	1.37	1.38	1.28	1.18	0.03	0.13
AQP10	0	0.01	0.01	0	0	0	0.01	0	0
AQP11	0.93	1.14	0.84	1.18	0.92	1.01	0.91	0.47	0.25
AQP12A	0	0	0	0	0	0	0	0	0
AQP12B	0	0	0	0	0	0	0	0	0
AQP2	0	0.01	0	0	0.01	0	0	0	0
AQP3	7.97	10.35	10.22	5.88	4.83	3.46	8.13	0.25	0.17
AQP4	0.02	0.08	0.26	0.03	0	0	0.17	0	0
AQP4-AS1	0.37	0.38	0.39	0.43	0.47	0.45	0.37	0.43	0.42
AQP5	0.1	0.06	0.04	0.07	0.05	0.16	0.08	0.01	0
AQP6	1.27	1.08	1.07	0.83	0.83	0.86	0.86	0.89	1.01
AQP7	0.09	0.08	0.1	0.06	0.08	0	0.16	0.02	0.02
AQP7P1	0.92	1.25	1.07	0.74	0.78	0.63	0.69	0.03	0.04
AQP7P3	2.52	3.76	3.55	2.79	2.34	2.99	3.34	0.05	0
AQP8	0.03	0	0.1	0.04	0.02	0	0.02	0.02	0.02
AQP9	0.01	0	0.01	0	0	0	0	0	0
AQPEP	0.07	0.08	0.05	0.11	0.09	0.09	0.05	0.01	0.01
AQR	14.19	13.23	13.18	14.65	15.42	16.83	15.44	12.11	13.04
AR	1.45	1.67	2.03	1.82	1.3	1.22	2.02	0.06	0.06
ARAF	42.83	44.43	45.06	45.03	41.37	39.36	43.78	39.76	37.19
ARAP1	16.7	18.76	20.05	18.96	17.87	18.97	17.38	10.95	10.85
ARAP2	1.68	1.64	1.53	1.98	2.05	2.09	2.13	2.62	2.47
ARAP3	15.33	14.3	14.6	14.04	14.2	14.2	12.34	7.66	7.39
ARC	1.36	1.61	1.36	0.93	0.9	0.7	0.91	0.12	0.05
ARCN1	95.96	98.33	101.25	101.62	98.04	96.02	104.37	39.66	40.02
AREG	21.61	36.89	36.46	40.78	28.77	17.32	55.86	0.12	0.65
ARF1	284.62	282.2	297.03	294.36	291.67	303.04	287.01	193.11	195.98
ARF3	79.6	84.51	86.57	80.8	73.24	74.76	82.76	63.73	72.16
ARF4	183.3	187.71	178.47	181.8	181.36	171.38	173.95	154.13	144.95
ARF5	104.77	101.19	102.7	101.28	93.01	100.75	102.28	95.77	99.36
ARF6	30.19	27.5	26.98	28.52	29.78	30.41	25.4	33.29	31.29
ARFGAP1	44.61	44.82	48.28	43.01	38.83	39.06	41.77	39.62	35.65
ARFGAP2	27.48	29.33	28.81	27.68	27.39	28.52	26.88	23.68	25.71
ARFGAP3	15.08	16.38	16.03	15.33	14.63	14.11	15.58	21.63	17.58
ARFGEF1	11.22	10.86	10.94	11.84	11.6	11.8	12.09	9.43	8.87
ARFGEF2	14.51	15.74	15.17	15.26	13.94	13.77	16.47	23.41	22.46
ARFIP1	12.65	15.06	13.96	13.43	13.06	12.95	13.98	11	11.34
ARFIP2	26.59	28.26	27.89	27.22	25.74	24.24	29.16	31.83	31.11
ARFRP1	16.29	14.69	15.17	16.21	16.84	14.96	14.08	8.42	8.69
ARG1	0	0.02	0	0	0	0	0	0.02	0.03
ARG2	7.14	7.18	6.88	8.7	8.32	7.76	6.92	10.32	9.86
ARGFX	0.71	0.7	0.86	0.67	0.59	0.57	0.7	0.81	0.76
ARGFXP2	0.26	0.17	0.17	0.16	0.29	0.11	0.16	0.04	0.08
ARGLU1	52.39	51.86	48.93	46.69	44.9	45.37	49.64	46.56	46.31
ARHGAP1	34.94	37.32	39.09	42.34	42.81	39.72	38.43	25.28	23.67
ARHGAP10	4.32	4.36	4.53	5.48	5.29	5.82	5.35	3.5	3.45
ARHGAP11A	21.82	18.35	17.78	24.13	26.54	34.4	22.62	29.15	28.96
ARHGAP11B	3	2.43	2.07	2.77	2.47	3.34	2.17	2.76	3.48
ARHGAP12	22.87	23.97	21.78	18.38	17.14	16.93	20.54	7.65	7.68
ARHGAP15	0	0.09	0.06	0.03	0	0.03	0.03	0.3	0.29
ARHGAP17	17.37	16.57	18.07	17.77	17.17	16.95	18.31	24.16	22.14
ARHGAP18	16.29	14.81	15.82	13.74	13.25	13.43	14.83	13.89	12.18
ARHGAP19	6.01	5.94	5.99	6.77	6.82	8.09	6.57	5.82	5.66
ARHGAP19-SLIT1	0	0	0	0	0	0	0	0	0
ARHGAP20	0.02	0.04	0.02	0	0	0	0.01	0.42	0.62
ARHGAP21	12.02	15.73	15.21	13.26	11.35	11.2	17.06	18.16	17.06
ARHGAP22	1.25	1.56	1.22	2.33	2.28	2.63	2.1	0.08	0.11
ARHGAP23	13.38	11.68	13.18	12.74	12.77	13.03	11.68	1.23	0.99
ARHGAP24	1.88	1.86	2.25	2.44	2.05	1.91	2.54	0.38	0.34
ARHGAP25	0.67	0.59	0.62	0.22	0.31	0.3	0.44	0.24	0.21
ARHGAP26	5.58	5.53	6.46	6.03	4.32	5.16	6.64	2.03	3.61
ARHGAP26-AS1	0	0	0	0	0	0	0	0	0
ARHGAP27	6.23	6.09	6.33	5.81	5.16	4.91	5.92	4.07	5.19
ARHGAP28	0.72	0.87	0.76	0.6	0.3	0.39	0.8	3.02	2.6
ARHGAP29	17.93	11.8	13.45	15.51	18.61	21.81	13.17	1.33	1.3
ARHGAP30	0.92	1.13	1.15	0.99	1.03	1.42	1.07	0.23	0.42
ARHGAP31	3.04	3.3	3.18	2.29	1.86	1.94	3.12	5.44	6.06
ARHGAP32	3.68	4.36	3.77	4.13	3.71	3.68	4.79	2.64	3.34
ARHGAP33	1.62	1.6	1.62	1.57	1.2	1.64	1.5	1.71	1.64
ARHGAP35	19.39	19.36	20.38	18.99	17.39	17.57	20.49	10.24	10.52
ARHGAP36	0	0.03	1.92	0.01	0	0	0.26	0	0.01
ARHGAP39	3.06	3.18	3.03	3.4	3.2	3.25	3.05	2.62	2.42
ARHGAP4	18.11	18.05	16.88	15.9	12.8	13.94	15.17	0.35	0.22
ARHGAP40	0	0	0.01	0	0.01	0.01	0.02	0	0
ARHGAP42	1.39	1.59	1.36	2.59	2.24	2.96	2.33	2.36	2.73
ARHGAP44	4.36	4.77	6.4	3.51	1.8	1.77	5.58	0.34	0.14
ARHGAP5	9.09	9.24	8.75	7.5	6.62	6.74	10.51	9.61	10.35
ARHGAP5-AS1	5.77	6.5	6.06	4.34	3.78	2.62	7.15	3.98	3.82
ARHGAP6	0.06	0.08	0.06	0.01	0.01	0.01	0.02	0.01	0.03
ARHGAP8	0	0.03	0.07	0	0	0	0.02	0.12	0.02
ARHGAP9	0.96	0.9	0.71	0.28	0.44	0.43	0.45	0.06	0.05
ARHGDIA	228.16	215.73	232.63	252.96	255.36	247.46	232.85	267.13	265.7
ARHGDIB	2.38	1.94	2.88	2.96	2.82	4.39	2.32	19.19	26.26
ARHGDIG	0.49	0.47	0.33	0.03	0.03	0	0.24	0.08	0.03
ARHGEF1	70.68	62.25	65.35	72.79	74.47	77.8	64.49	35.12	31.51
ARHGEF10	3.94	3.16	3.59	4.28	4.14	4.73	4.15	4.24	5.62
ARHGEF10L	2.39	2.32	2.85	1.63	0.95	0.75	2.21	3.39	3.66
ARHGEF11	18.66	19.92	20.07	19.24	18.08	17.18	21.16	24.79	25.17
ARHGEF12	19.03	22.06	21.85	21.62	19.01	19.36	23.61	11.4	10.62
ARHGEF15	0	0	0.01	0	0.01	0	0	0	0.01
ARHGEF16	0.19	0.15	0.18	0.16	0.11	0.18	0.11	0.04	0
ARHGEF17	2.55	2.59	2.78	2.28	2.2	2.28	2.45	1.44	1.3
ARHGEF18	10.61	10.54	10.71	12.13	12.73	12.59	10.51	8.39	7.54
ARHGEF19	6.07	5.82	5.6	7.15	7.03	7	6.31	4.26	4.19
ARHGEF2	41.15	33.28	35.47	39.17	43.3	47.23	32.3	18.63	21.84
ARHGEF25	12.5	13.4	14.34	11.48	8.92	8.2	11.71	0.91	0.83
ARHGEF26	1.8	1.73	1.53	2.48	2.44	2.66	2.63	3.82	3.93
ARHGEF26-AS1	3.26	3.55	3.41	2.85	2.63	2.84	3.18	2.1	1.92
ARHGEF28	5.31	4.33	4.07	6.3	8.25	9.13	4.71	0.19	0.44
ARHGEF3	5.31	5.12	5.11	5.45	4.63	4.57	4.59	2.05	2.47
ARHGEF3-AS1	0	0	0	0	0	0	0	0	0
ARHGEF33	0.02	0.01	0.01	0.01	0	0	0.01	0	0.01
ARHGEF35	0.1	0.05	0.01	0.03	0.04	0.04	0.09	0.03	0.06
ARHGEF37	2.87	3.45	3.02	3.4	2.4	2.27	3.55	0.08	0.14
ARHGEF38	0	0.01	0.01	0.01	0.03	0	0.01	0.03	0.01
ARHGEF38-IT1	0	0	0	0	0	0	0	0	0
ARHGEF39	6.54	5.31	5.78	7.26	7.75	9.04	5.5	6.86	6.82
ARHGEF4	3.66	4.1	3.73	5.16	4.64	4.16	3.43	0.25	0.53
ARHGEF40	10.86	12.19	11.38	7.52	6.67	6.94	11.16	5.29	8.41
ARHGEF5	0.62	0.56	0.58	0.78	0.53	0.71	0.8	0.16	0.2
ARHGEF6	3.01	3.54	3.76	2.48	1.45	1.4	3.33	0.07	0.23
ARHGEF7	15.14	16.08	15.54	15.94	15.9	16.29	16.33	22.33	22.14
ARHGEF9	5.79	6.13	6.32	5.37	4.9	5.17	6.95	1.81	2.28
ARID1A	15.46	13.75	15.08	15.59	15.3	16.56	16.29	13.56	14.35
ARID1B	6.55	7.04	6.75	6.86	6.62	6.75	6.98	6.82	6.73
ARID2	5.14	4.46	4.62	4.83	5.2	6.24	4.89	6.95	6.68
ARID3A	1.52	1.42	1.3	1.24	1.23	1.32	1.46	1.76	1.64
ARID3B	2.45	2.47	2.31	4.1	4.65	4.92	2.58	16.2	12.81
ARID3C	0.02	0.06	0.06	0.04	0.02	0	0.02	0	0
ARID4A	2.48	2.37	2.31	2.15	2.11	2.28	2.22	2.92	2.32
ARID4B	12.28	12.14	12.1	11.48	11.24	11.31	12.04	4.01	3.66
ARID5A	1.71	2.32	2.54	2.56	2.5	2.12	2.4	4.79	3.26
ARID5B	2.55	3.11	3.47	2.57	2.19	2.46	3.12	0.95	0.86
ARIH1	15.07	14.85	14.8	14.43	14.9	15.16	14.73	19.94	20.7
ARIH2	35.27	34.06	33.4	34.53	35.53	35.53	33.76	41.87	41.23
ARIH2OS	1.65	2.02	2.31	1.88	2.05	1.74	2	1.65	1.44
ARL1	24.23	25.86	24.88	23.26	22.46	22.43	24.58	33.62	33.64
ARL10	0.18	0.16	0.24	0.4	0.37	0.48	0.32	0.43	0.42
ARL11	0.11	0.19	0.13	0.22	0.07	0.15	0.12	0.16	0.16
ARL13A	0	0.03	0	0.03	0.03	0	0.02	0	0.02
ARL13B	7.74	7.44	7.3	8.06	8.5	9.52	7.6	5.06	4.18
ARL14	0.6	0.32	0.55	0.5	0.55	0.37	0.44	0	0.02
ARL14EP	9.95	9.8	9.73	9.67	9.24	9.1	9.01	13.03	14.29
ARL14EPL	4.51	3.71	3.95	4.55	4.65	4.68	4.91	0	0
ARL15	5.51	6.04	5.25	4.17	3.87	3.23	5.27	2.71	4.7
ARL16	26.13	26.66	27.11	27.81	25.41	24.4	26.5	11.3	10.65
ARL17A	5.78	5.32	5.76	5.34	4.24	4.66	4.7	5.08	4.87
ARL17B	0.72	0.7	0.49	0.76	1.96	2.02	0.92	2.9	1.56
ARL2	114.2	109.64	113.1	126.91	131.21	140.95	116.44	50.26	52.5
ARL2-SNX15	0.13	0.14	0	0	0.15	0.26	0	0	0
ARL2BP	33.75	37.66	36.55	35.83	34.28	32.28	35.17	63.61	69.16
ARL3	12.25	12.83	12.69	12.07	13.06	12.68	11.98	9.24	10.05
ARL4A	7.58	7.53	6.12	8.06	9.44	9.22	7.68	15.47	12.71
ARL4C	11.98	15.6	12.6	17.51	15.28	13.98	14.89	5.6	4.92
ARL4D	9.57	9.79	9.45	10.23	10.3	9.03	8.94	4.83	5.01
ARL5A	9.31	9.8	9.29	10.28	10.61	10.09	9.37	23.98	25.63
ARL5B	5.45	6.08	5.21	5.58	4.65	5.75	6.06	5.6	6.1
ARL5C	0.07	0	0.06	0	0	0	0	0	0
ARL6	7.62	7.52	7.4	7.1	8.36	6.55	7.74	3.53	3.73
ARL6IP1	84.65	77.64	74.29	81.95	88.66	98.97	77.59	83.38	82.38
ARL6IP4	109.76	106.24	108.44	120	115.24	118.42	114.38	88.16	89.85
ARL6IP5	53.27	62.09	62.36	43.28	37	33.51	47.05	26.77	24.29
ARL6IP6	7.63	7.48	6.7	8.3	8.53	10.03	7.88	9.52	10.24
ARL8A	21.94	26.18	26.46	22.61	18.44	17.85	24.16	10.99	12.58
ARL8B	28.24	31.03	29.09	27.89	27.46	26.18	30.03	43.24	42.1
ARL9	0.53	0.67	0.75	0.63	0.75	0.74	0.54	0.09	0.24
ARMC1	21.32	20.77	19	20.18	22.56	23.27	19.08	19.19	18.39
ARMC10	23.39	22.27	23.23	23.76	24.19	24.03	22.79	26.11	27.12
ARMC12	0.21	0.18	0.22	0.08	0.11	0.19	0.19	0	0.04
ARMC2	0.72	0.69	0.62	0.58	0.54	0.52	0.6	0.74	0.76
ARMC3	0	0.01	0	0	0	0	0	0	0
ARMC4	1.59	1.31	1.84	1.68	1.59	1.45	1.67	0.01	0.03
ARMC5	8.77	9.83	8.43	8.94	8.01	7.56	9.05	4.7	4.58
ARMC6	40.77	36.45	35.12	44.65	47.68	50.02	36.93	29.91	27.51
ARMC7	12.15	10.5	11.07	10.35	9.01	8.18	9.91	4.9	4.17
ARMC8	9.37	9.72	9.1	9.56	10.39	10.47	9.85	9.14	8.9
ARMC9	8.36	8.21	8.1	8.2	8.46	7.87	7.01	8.66	7.01
ARMCX1	0.27	0.19	0.14	0.27	0.38	0.53	0.07	7.09	5.49
ARMCX2	0.01	0	0	0.01	0	0.03	0.01	0.42	0.37
ARMCX3	7.7	8.83	8.41	7.12	5.48	5.22	7.58	6.13	5.93
ARMCX4	1.01	1.06	0.88	0.71	0.69	0.75	0.73	2.81	2.02
ARMCX5	3.24	3.59	3.56	3.64	3.63	3.76	3.82	3.84	4.01
ARMCX5-GPRASP2	1.2	0.92	1.01	1	0.49	1.09	0.8	0.17	0.2
ARMCX6	18.22	18.51	18.52	17.13	17.04	17.02	18.22	24.01	23.54
ARMS2	0.09	0.03	0.1	0.03	0.06	0.03	0.03	0	0.03
ARNT	11.04	11.82	12.04	11.98	10.84	10.26	11.84	7.91	7.66
ARNT2	6.95	6.61	6.53	5.48	5.13	7.53	5.93	19.63	22.73
ARNTL	5.47	5.36	5.69	5.27	4.96	4.64	6.32	3.06	3.29
ARNTL2	3.63	3.49	3.81	6.11	6.35	6.81	4.62	0.35	0.42
ARPC1A	100.33	98.77	103.6	106.72	107.06	108.83	97.61	171.21	171.9
ARPC1B	204.15	222.59	208.04	185.26	167.73	162.59	197.43	280.47	291.91
ARPC2	173.11	166.55	170.05	165.48	170.47	164.2	166.54	166.82	158.51
ARPC3	321.15	316.34	301.36	305.92	322.42	300.37	304.58	305.93	298.35
ARPC4	112.15	118.3	118.72	122.31	118.44	109.75	115.17	120.16	115.65
ARPC4-TTLL3	2.72	3.27	3.47	2.65	1.79	1.63	2.71	0.59	0.56
ARPC5	136.06	139.68	129.52	129.94	126.06	125.22	129.35	90.57	98.31
ARPC5L	68.41	66.04	63.07	67.44	71.61	64.37	66.56	46.21	44.25
ARPP19	38.11	40.02	38.89	41.96	42.08	45.21	42.3	54.55	55.47
ARPP21	1.04	0.71	0.5	0.45	0.7	0.62	0.99	0	0
ARR3	0	0.02	0.02	0	0.02	0	0	0	0
ARRB1	5.32	5.86	5.91	3.27	1.88	1.47	3.65	10.57	10.97
ARRB2	10.78	10.07	10.95	12.68	13.43	16.35	11.7	6.64	8.16
ARRDC1	18.92	17.82	17.79	16.76	16.45	15.16	16.03	4.9	5.16
ARRDC2	15.16	17.31	17.24	15.07	12.56	11.84	14.9	4.31	3.53
ARRDC3	7.15	10.33	10.4	7.76	5.79	5.58	10.52	2	2.39
ARRDC3-AS1	1.97	2.49	2.04	1.94	1.62	1.74	1.75	1.42	1.59
ARRDC4	0.64	0.69	0.8	0.67	0.54	0.63	0.58	13.12	11.35
ARRDC5	0.01	0.02	0	0	0	0	0	0	0
ARSA	6.08	7.42	7.02	5.26	4.01	3.31	5.88	5.15	5.14
ARSB	4.59	5.89	5.85	4.58	3.62	3.69	5.59	10.9	11.52
ARSD	4.89	6.06	6.32	5.1	4.28	3.75	6.33	0.91	1.35
ARSE	2.87	2.93	2.95	2.42	2.44	2.19	2.44	2.43	2.44
ARSF	0	0	0	0	0.01	0	0	0	0
ARSG	1.06	1.2	0.99	1.05	0.96	0.9	1.3	2.23	1.72
ARSH	0	0	0	0	0	0	0	0.07	0.06
ARSI	0.01	0	0	0	0.02	0.01	0.01	1.55	1.26
ARSJ	5.37	5.33	6.53	6.64	6.3	7.15	6.12	0.62	0.92
ARSK	3.63	3.99	3.63	3.27	2.8	2.66	3.94	2.68	3.22
ART1	0	0	0	0	0	0.02	0	0	0
ART3	2.04	1.32	1.58	0.37	0.11	0.2	0.41	0.64	0.75
ART4	0	0	0	0	0	0	0	0	0
ART5	0	0.02	0	0	0	0	0	0	0
ARTN	0.82	0.94	0.79	0.46	0.5	0.41	0.77	0.08	0.07
ARV1	20.78	23.84	21.68	23.51	24.1	22.42	21.33	22.33	22.44
ARVCF	0.59	0.77	0.8	0.66	0.41	0.44	0.72	2.56	2.29
ARX	0	0.01	0	0.01	0	0	0	0.18	0.06
AS3MT	0.19	0	0	0.29	0	0.14	0.29	2.78	2.27
ASAH1	16.93	21.95	20.67	18.86	15.03	12.83	23.93	181.89	159.33
ASAH2	0.32	0.39	0.35	0.26	0.31	0.33	0.34	0.17	0.07
ASAH2B	4.5	5.35	5.19	5.19	5.1	5.69	5.59	2.89	2.24
ASAP1	10.52	11.63	11.53	14.18	14.21	15.84	14.4	19.03	19.67
ASAP1-IT1	0.02	0.02	0	0	0	0	0	0	0
ASAP2	10.22	12.35	12.66	12.97	12.86	13.41	11.73	15.99	13.75
ASAP3	2.26	2.51	3.22	1.47	0.65	0.95	1.88	2	2.18
ASB1	7.58	8.53	8.39	8.32	8.18	8.77	8.55	3.8	3.81
ASB10	0	0	0	0	0	0	0	0	0
ASB11	0.29	0.39	0.32	0.28	0.18	0.25	0.32	0.25	0.27
ASB12	0.02	0.06	0.02	0.13	0.04	0.02	0.04	0	0
ASB13	6.53	6.71	6.34	7.47	8	7.96	7.27	1.7	3.9
ASB14	0.15	0.2	0.25	0.29	0.31	0.28	0.2	0.22	0.35
ASB15	0.01	0	0	0	0.01	0.01	0	0	0
ASB16	1.08	1.07	0.84	1.01	0.75	0.76	0.99	0.5	0.54
ASB16-AS1	5.75	6.87	5.77	5.34	4.72	4.69	5.27	3.59	3.51
ASB17	0	0	0	0	0	0	0	0	0
ASB18	0	0	0	0	0	0	0	0	0
ASB2	0.06	0.03	0.13	0.09	0.03	0.01	0.01	3.52	3.71
ASB3	11.38	13.12	11.17	10.35	10.82	10.49	11.82	7.79	7.76
ASB4	0.08	0.04	0.06	0.01	0.01	0.02	0.06	0.06	0.1
ASB5	0.01	0.01	0.01	0	0.01	0	0	0	0
ASB6	17.21	16.92	16.78	16.61	15.63	15.88	16.22	11.18	10.2
ASB7	5.16	5.29	5.06	4.75	5.28	5.5	5.14	4.08	4.25
ASB8	12.9	14.61	14.23	12.55	13.27	12.58	13.52	16.15	14.97
ASB9	7.93	7.35	6.55	5.77	6.33	5.79	5.83	8.25	6.7
ASB9P1	0.11	0.06	0.02	0.01	0.01	0.07	0.03	0.02	0.03
ASCC1	9.48	9.22	8.94	8.6	9.04	8.57	8.95	6.11	6.44
ASCC2	20.97	22.31	23.07	24.07	23.81	22.37	23.01	48.46	47.61
ASCC3	10.52	10.91	10.3	12.01	12.31	12.6	12.12	17	15.99
ASCL1	0	0.03	0.01	0.01	0	0	0.02	0	0
ASCL2	0.01	0	0	0	0	0	0	0	0
ASCL3	0.07	0.04	0	0.04	0	0	0.08	0	0
ASCL4	0	0	0	0	0	0	0	0	0
ASCL5	0.19	0.4	0.32	0.07	0.19	0.06	0.35	0	0
ASF1A	14.52	15.68	13.39	12.67	13.92	12.05	13.97	8.68	8.96
ASF1B	43.57	35.04	36.65	51.8	56.07	65.42	43.19	29.8	29.82
ASGR1	0.8	0.89	0.75	0.62	0.42	0.43	0.59	0.29	0.02
ASGR2	0.04	0	0	0	0	0	0	0	0
ASH1L	11.29	11.53	11.49	11.96	11.11	13.09	12.74	5.89	6.25
ASH1L-AS1	1.84	2	1.73	1.7	1.91	1.56	1.75	0.99	0.84
ASH2L	22.32	21.89	21.13	21.26	22.37	23.88	22.39	25.84	26.27
ASIC1	5.22	5.02	5.49	3.32	2.57	2.98	4.14	1.11	0.72
ASIC2	0.18	0.1	0.18	0.21	0.27	0.28	0.26	0	0
ASIC3	2.16	2.84	2.84	1.98	1.36	1.3	2.3	1.25	1.76
ASIC4	0.12	0.09	0.06	0.02	0.02	0.02	0.08	0.01	0
ASIC5	0.05	0	0.06	0.06	0.01	0.01	0.03	0	0.01
ASIP	0.04	0.09	0.05	0.13	0.09	0.08	0.13	0.05	0.09
ASL	19.56	18.57	18.6	20.27	21.04	20.79	17.94	13.55	14.43
ASMT	0.04	0.08	0.05	0.04	0.02	0	0.02	0	0.04
ASMTL	3.05	3.16	3.28	3.72	4.37	4.86	3.5	7	5.97
ASMTL-AS1	3.29	4.03	3.46	2.76	2.43	1.85	2.21	2.67	2.16
ASNA1	76.42	75.42	74.2	84.89	88.39	88	81.54	82.18	72.3
ASNS	24.26	20.49	19.68	28.58	34.55	38.91	23.35	5.95	5.75
ASNSD1	14.86	15.24	13.98	15.31	16.42	16.24	15.54	25.55	25.43
ASPA	0	0.06	0	0	0	0	0	0.88	1.11
ASPDH	0.05	0.03	0.03	0.03	0.03	0.03	0.02	0	0
ASPG	0	0	0	0	0	0	0	0	0
ASPH	74.59	75.22	76.66	66.89	63.81	71.74	75.65	40.73	40.48
ASPHD1	9.35	8.34	8.22	7.48	8.15	6.13	7	1.07	0.85
ASPHD2	1.35	1.35	1.44	1	0.82	0.77	1.23	1.51	1.68
ASPM	15.29	12.78	12.01	15.97	17.77	24.82	16.89	9.75	8.53
ASPN	0.02	0.02	0	0	0	0.01	0.01	0	0.02
ASPRV1	0.5	0.61	0.54	0.63	0.55	0.43	0.61	0.14	0.36
ASPSCR1	11.12	11.41	10.54	11.95	12.19	11.33	12.05	9.58	10.26
ASRGL1	3.16	2.6	2.68	3	3.66	2.9	3.45	13.75	10.39
ASS1	0.95	1.87	1.52	0.92	0.38	0.56	0.84	0.67	0.79
ASTE1	3.59	4.38	4.24	4.47	4.9	5.2	4.79	2.69	2.75
ASTL	0.03	0.02	0.08	0.02	0	0.02	0.06	0	0
ASTN1	3.15	4	4.21	1.62	1.45	1.46	2.78	0.18	0.24
ASTN2	21.64	23.1	22.58	20.67	18.56	19.68	24.09	11.43	10.87
ASUN	20.71	19.71	19.81	22.07	24.24	22.42	20.79	29.69	29.64
ASXL1	20.21	20.18	19.54	20.96	21.76	22.74	19.65	18.1	16.64
ASXL2	8.49	7.89	8.11	9.04	8.75	10.43	10.35	12.82	13.31
ASXL3	0	0	0	0	0	0	0.01	0	0
ASZ1	0.01	0.08	0.03	0.01	0.05	0.02	0.02	0.03	0.02
ATAD1	27.99	30.3	29.17	27.95	27.44	25.17	30.43	25.03	24.92
ATAD2	17.39	13.27	13.55	19.24	22.66	27.66	17.42	24.34	23.07
ATAD2B	1.88	1.91	1.77	1.94	1.9	1.87	2.17	1.41	1.34
ATAD3A	43.11	37.06	36.94	44.33	48.07	50.03	36.7	31.2	28.71
ATAD3B	27.02	21.68	20.48	24.76	27.71	27.55	20.53	42.68	34.43
ATAD3C	0.5	0.49	0.44	0.42	0.41	0.4	0.35	0.29	0.3
ATAD5	3.16	2.55	2.54	3.5	4.05	4.93	3.25	4.55	4.12
ATAT1	5.46	6.02	5.89	5.71	5.47	4.76	5.23	7.71	6.64
ATCAY	1.16	1.28	1.03	0.95	0.84	1.05	0.93	1	0.92
ATE1	14.46	14.16	13.44	13.47	14.11	15.52	15.04	7.06	7.71
ATF1	15.76	14.97	13.99	15.07	16.3	16.3	14.42	10.88	12.52
ATF2	7.49	8.37	7.53	7.4	6.98	6.94	7.72	7.63	6.76
ATF3	4.86	4.47	4.28	6.74	9.67	7.01	5.03	2.58	2.02
ATF4	237.98	226.36	218.26	267.96	291.03	328.73	245.22	396.45	449.03
ATF5	20.21	23.6	20.53	21.72	21.33	20.57	20.37	24.19	22.48
ATF6	12.23	13.99	13.61	12.71	12.25	12.41	14.5	10.33	10.56
ATF6B	23.49	25.37	26.48	24.72	20.99	20.28	24.19	24.52	23.81
ATF7	12.23	13.31	13.89	13.71	12.71	11.82	13.6	16.9	17.85
ATF7IP	10.66	9.75	9.59	11.9	12.28	13.85	10.88	8.64	7.96
ATF7IP2	0.95	0.93	0.94	0.78	0.79	0.65	0.62	0.3	0.3
ATG10	3.42	4.2	4.04	4.12	4.05	4.18	4.11	3.74	4.22
ATG12	27.22	25.48	25.1	33.01	35.65	37.52	28.9	15.34	15.06
ATG13	21.9	23.52	23.25	22.02	21.05	20.06	20.55	12.61	12.84
ATG14	4.51	4.68	4.32	4.17	3.67	3.55	4.12	5.51	5.61
ATG16L1	16	15.9	16.1	16.47	16.89	14.92	15.6	12.39	10.76
ATG16L2	1.52	1.93	1.8	1.82	1.81	1.75	1.47	0.71	0.67
ATG2A	7.37	7.73	7.89	7.27	6.85	6.44	7.36	3.3	2.82
ATG2B	3.35	3.76	3.66	3.35	3.09	3.33	3.88	4.26	3.87
ATG3	43.71	42.43	39.88	45.43	49.49	49.16	41.03	46.48	45.24
ATG4A	5.91	6.86	7.16	6.34	5.4	4.66	6.3	4.27	4.06
ATG4B	15.09	15.1	14.97	14.55	14.54	13.61	15.25	15.37	14.6
ATG4C	6.03	5.9	5.67	6.52	6.52	6.39	5.57	6.66	6.82
ATG4D	19.1	21.12	20.22	20.26	19.77	17.32	20.08	20.2	20.42
ATG5	11.13	11.19	10.87	11.44	11.68	11.88	11.03	12.49	13.03
ATG7	8.03	8.19	8.6	8.59	8.44	8.23	7.24	3.86	3.85
ATG9A	25.14	26.39	27.19	26.47	23.33	21.81	24.39	19.32	19.66
ATG9B	0.09	0.13	0.25	0.05	0.08	0.04	0.05	0.16	0.05
ATHL1	3.84	5.01	5.81	3.54	2.3	2.01	3.64	0.34	0.19
ATIC	65.54	62.19	61.98	69.12	77.98	75.07	62.12	65.39	63.43
ATL1	0.44	0.39	0.43	0.33	0.35	0.3	0.22	0.98	1.49
ATL2	20.87	23.41	22.84	20.33	21.96	22.18	21.46	34.78	35.38
ATL3	17.93	15.75	15.97	18.38	20.1	21.14	17.52	13.18	12.75
ATM	6.83	6.91	6.86	6.39	5.46	5.93	6.4	7.42	6.96
ATMIN	15.01	16.92	15.86	16.3	15.68	14.78	16.82	13	13.39
ATN1	61.94	62.86	66.85	68.2	63.77	63.95	63.62	31.65	31.53
ATOH1	0.02	0	0.02	0.02	0.02	0	0.05	0	0
ATOH7	0.1	0.02	0.05	0.05	0	0.01	0.03	0.07	0.06
ATOH8	2.53	2.14	3.08	1.37	0.66	0.53	2.36	0.36	0.36
ATOX1	286.61	373.04	328.58	278.59	269.92	193.65	292.92	1418.84	1357.88
ATP10A	4.64	5.03	5.68	7.32	6.06	6.65	7.5	9.16	9.1
ATP10B	0.14	0.16	0.13	0.03	0.05	0.02	0.06	5.67	6.17
ATP10D	4.04	5.08	4.97	5.13	4.59	4.39	5.22	1.95	2.65
ATP11A	7.62	7.67	7.7	7.12	6.39	6.54	8.21	11.62	15.16
ATP11B	9.67	9.91	10.03	9.56	9.51	10.04	10.81	11.74	12.91
ATP11C	3.39	3.72	3.3	3.9	3.89	4.36	4.31	0.98	1.03
ATP12A	0.05	0.04	0.02	0.01	0.01	0	0.03	0	0
ATP13A1	41.58	44.25	43.04	44.51	42.06	39.22	45.73	28.9	26.7
ATP13A2	22.37	24.24	23.96	24.03	20.46	19.78	22.75	29.43	27.69
ATP13A3	22.6	23.08	21.99	22.82	21.97	23.83	25.14	43.7	41.38
ATP13A4	0.01	0	0.01	0	0.01	0.01	0.01	0.01	0.02
ATP13A5	0	0	0	0	0	0	0	0.62	0.37
ATP1A1	398.66	485.34	428.11	329.48	299.13	252.32	393.16	505.41	555.78
ATP1A1OS	1.74	1.6	1.84	2.16	1.92	1.8	2.05	0.75	0.93
ATP1A2	0.08	0.11	0.13	0.07	0.09	0.1	0.1	0.07	0.07
ATP1A3	0.04	0.1	0.14	0.03	0.01	0.06	0.01	0.16	0.02
ATP1A4	0	0	0	0	0.01	0	0	0.41	0.25
ATP1B1	61.94	81.13	75.77	43.43	38.86	36.49	57.01	4.88	6.99
ATP1B2	0.46	0.64	0.76	0.25	0.23	0.21	0.35	0.18	0.21
ATP1B3	124.83	140.48	118.79	101.4	100.14	81.97	101.77	116.03	120.17
ATP1B4	0.34	0.39	0.29	0.26	0.23	0.3	0.26	0.37	0.33
ATP2A1	0.44	0.6	0.5	0.44	0.41	0.46	0.49	0.54	0.64
ATP2A2	71.06	65.85	66.1	74.14	73.01	75.96	69.06	93.67	95.32
ATP2A3	0.31	0.5	0.49	0.15	0.05	0.24	0.19	3.79	2.72
ATP2B1	13.74	16.64	16.81	17.06	14.83	15.48	17.77	9.39	13.76
ATP2B2	0.03	0.06	0.03	0.01	0.01	0	0.02	0.01	0.01
ATP2B3	0.01	0	0	0	0	0	0	0	0
ATP2B4	24.87	23.38	25.94	23.11	19.76	22.27	26.25	11.43	12.06
ATP2C1	29.89	32.71	32.85	34.16	31.6	29.87	34	24.94	25.24
ATP2C2	0.11	0.1	0.1	0.04	0.11	0.09	0.06	0	0.03
ATP4A	0	0	0	0	0.01	0	0	0	0.01
ATP4B	0	0.02	0	0	0	0	0.02	0	0
ATP5A1	258.33	264.47	262.55	264.89	265.95	266.95	270.53	291.34	287.05
ATP5B	612.03	612.38	631.25	607.25	617.88	619.45	632.08	1097.86	1160.02
ATP5C1	133.65	137.17	131.71	132.21	136.18	139.75	136.32	186.72	200.34
ATP5D	59.03	54.76	54.22	50.34	50.46	51.83	54.59	62.02	58.56
ATP5E	1015.18	1133.75	1164.55	810.4	760.95	701.46	962.3	651.28	659.41
ATP5EP2	4.86	5.45	6.28	5.98	4.19	4.71	3.89	2.72	3.72
ATP5F1	102.97	100.63	102.68	98.69	103.27	103.24	98.43	96.09	105.13
ATP5G1	130.72	127.15	135.25	133.09	129.73	136.18	125.67	157.34	173.85
ATP5G2	256.11	269.33	284.66	283.12	289.99	266.98	263.04	367.56	358.49
ATP5G3	80.35	77.77	80.99	74.98	75.65	76.9	78.83	158.73	181.27
ATP5H	217.31	240.55	228.57	211.34	204.62	190.23	224.67	117.12	115.21
ATP5I	361.93	342.99	369.38	365.34	378.88	380.02	376.6	273.84	311.16
ATP5J	104.73	101.34	98.43	95.49	99.87	91.21	99.7	101.42	101.26
ATP5J2	265.78	268.08	275.35	274.65	287.3	271.35	274.92	413.52	419.32
ATP5J2-PTCD1	0	0.21	0.28	0.29	0.18	0	0	0	0
ATP5L	122.93	123.8	125.38	118.65	124.24	121.08	122.49	85.41	85.72
ATP5L2	0.09	0.15	0.06	0.13	0.07	0.08	0.04	0.1	0
ATP5O	150.35	145.5	147.36	136.83	139.36	138.94	137.51	128.8	142.83
ATP5S	4.62	4.77	4.81	4.96	4.62	5.22	4.81	6.01	5.81
ATP5SL	30.91	28.83	29.1	33.28	34.04	33.93	28.84	39.43	33.78
ATP6AP1	75.43	96.72	101.13	74.99	60.47	52.22	87.16	39.77	36.64
ATP6AP1L	0.83	1.02	0.94	0.64	0.64	0.7	0.71	0.51	0.53
ATP6AP2	72.21	88.25	87.94	63.08	54.97	49.52	76.27	129.53	124.76
ATP6V0A1	10.8	11.13	11.6	12.4	11.31	10.11	11.24	12.54	11.13
ATP6V0A2	5.05	5.39	4.94	5.23	5.4	5.81	5.6	7.96	7.17
ATP6V0A4	3.06	5.05	2.78	4.44	5.77	4.65	3.48	5.5	5.55
ATP6V0B	147.49	160.66	151.61	156.34	144.71	128.9	154.27	327.21	271.91
ATP6V0C	98.54	102.01	98.23	93.98	86.89	77.69	107.64	139.77	122.4
ATP6V0CP3	0	0	0	0	0	0	0	0	0
ATP6V0D1	50.98	58.72	60.29	52.01	47.74	40.86	54.37	75.18	64.1
ATP6V0D2	0.29	0.81	0.41	0.77	0.55	0.32	0.86	11.26	14.95
ATP6V0E1	131.98	163.7	149.63	126.39	114.64	88.59	129.08	173.23	161.46
ATP6V0E2	13.86	13.68	12.86	15.3	14.18	11.93	13.11	56.29	55.24
ATP6V0E2-AS1	0.99	0.75	0.61	0.92	0.93	0.99	0.76	1.51	1.76
ATP6V1A	30.77	34.96	34.77	31.78	29.31	26.91	33.4	27.37	26.1
ATP6V1B1	0.41	0.5	0.53	0.44	0.3	0.19	0.3	0.5	0.43
ATP6V1B2	23.55	25.59	24.57	23.52	23.55	22.49	24.6	113.26	95.95
ATP6V1C1	15.3	16.01	15.16	14.82	15.98	15.73	16.36	41.04	35.64
ATP6V1C2	0.48	0.53	0.53	0.57	0.52	0.55	0.36	0.68	0.72
ATP6V1D	32.18	33.76	32.24	30.77	29.52	26.59	30.26	40.84	39.7
ATP6V1E1	92.25	101.09	100.37	94.72	90.04	78.17	100.27	187.22	167.46
ATP6V1E2	1.07	1.04	1.23	1.23	0.84	0.83	1.03	0.69	1.11
ATP6V1F	163.61	165.73	177.04	166.65	152.25	136.59	159.84	306.03	285.86
ATP6V1G1	47.34	51.57	48.36	44.16	42.68	39.82	44.46	73.39	70.7
ATP6V1G2	0.62	0.62	1.07	0.73	0.4	0.35	0.67	0.22	0.29
ATP6V1G2-DDX39B	0.88	0.65	0	0.81	0.05	0.48	0.74	0.32	0
ATP6V1G3	0.04	0.09	0.08	0.04	0.04	0	0.08	0	0
ATP6V1H	25.42	28.79	27.1	24.37	22.19	20.03	28.18	30.38	27.47
ATP7A	2.89	3.65	3.48	2.94	2.31	2.26	4.19	12.9	11.26
ATP7B	0.72	0.95	0.97	0.38	0.28	0.24	0.43	2.06	3.03
ATP8A1	0.6	1.21	0.94	0.35	0.14	0.13	0.65	0.29	0.39
ATP8A2	0.36	0.32	0.24	0.18	0.14	0.12	0.25	0.27	0.33
ATP8B1	0.06	0.05	0.08	0.05	0.05	0.05	0.07	0.05	0.04
ATP8B2	26.44	25.54	28.69	24.57	22.64	23.36	26.33	10.03	8.18
ATP8B3	0.57	0.8	0.82	0.58	0.47	0.68	0.73	0.03	0.03
ATP8B4	0.12	0.27	0.16	0.09	0.07	0.04	0.33	0.03	0.02
ATP8B5P	0.04	0.06	0.01	0.02	0.06	0.03	0.07	0.02	0.08
ATP9A	9.76	10.98	9.96	7.15	5.48	5.46	9.77	4.49	6.34
ATP9B	1.09	1.29	1.32	1.51	1.25	1.4	1.57	1.19	1.42
ATPAF1	33.47	35.93	35.16	37.32	34.17	35.08	33.38	40.75	40.07
ATPAF2	12.74	13.94	12.8	11.18	12.03	10.66	12.29	19.58	18.36
ATPBD4	6.69	6.29	6.14	7.58	8.63	9.33	6.98	4.78	5.35
ATPBD4-AS1	0.2	0.16	0.19	0.15	0.1	0.24	0.22	0.07	0.1
ATPIF1	196.01	207.47	200	189.35	185.98	169.65	173.75	129.01	116.19
ATR	7.53	7.84	7.29	8.44	8.05	8.77	8.28	5.05	5.26
ATRAID	112.49	120.61	125.02	113.88	104.15	99.41	122.93	75.88	82.35
ATRIP	12.63	10.59	10.62	14.42	14.16	14.31	11.42	7.85	7.09
ATRN	16.65	18.33	19.3	17.68	15.64	17.91	21.47	16.37	16.47
ATRNL1	0.84	0.62	0.42	0.22	0.25	0.13	0.54	3.04	4.42
ATRX	9.39	10.18	9.69	9.19	8.84	10.02	10.64	12.21	11.88
ATXN1	4.12	5.33	6.24	3.58	2.24	2.19	5.38	2.98	2.54
ATXN10	29.67	28.55	29.94	26.41	25.11	27.45	30.15	49.22	54.32
ATXN1L	6.57	6.47	6.8	7	6.77	7.48	7.53	10.16	10.12
ATXN2	11.36	10.27	10.69	11.87	12.58	13.41	11.03	8.85	8.42
ATXN2L	60.54	56.38	56.12	65.99	68.1	66.65	56.56	40.67	39.89
ATXN3	2.65	2.73	2.8	2.7	2.63	2.58	2.8	1.96	2.19
ATXN3L	5.27	4.71	4.27	4.13	2.7	4.06	3.38	0	0.01
ATXN7	8.89	9.02	8.78	9.24	8.64	9.67	8.64	4.83	4.56
ATXN7L1	1.89	2.17	2.22	2.03	2.4	2.24	2.14	1.62	1.84
ATXN7L2	5.08	5.55	4.79	5.58	5.59	5.62	5.18	2.5	2.12
ATXN7L3	38.53	40.33	40.66	38.76	36.62	36.1	37.71	18.88	18.16
ATXN7L3B	38.64	43.06	43.51	41.63	39.04	38.29	44.02	30.14	35.24
ATXN8OS	0	0	0	0	0	0	0	0	0
AUH	6.2	6.36	6.9	4.93	4.75	4.49	5.53	4.46	4.25
AUNIP	6.43	5.59	5.52	6.86	8.44	8.59	5.55	11.26	11.95
AUP1	80.81	84	86.18	86.67	82.97	74.96	85.07	144.92	147.19
AURKA	51.29	39.23	42.63	53.3	59.09	67.08	43.26	55.28	53.34
AURKAIP1	175.31	151.22	152.17	160.09	163.87	149.09	147.91	90.89	89.57
AURKAPS1	2.59	2.58	2.27	2.51	3.18	2.62	2.85	0.83	0.55
AURKB	48.54	38.05	40.44	57.23	68.29	76.03	47.45	81.64	80.55
AURKC	0.15	0.12	0.06	0.27	0.2	0.24	0.2	0.71	1.17
AUTS2	0.39	0.47	0.62	0.27	0.1	0.22	0.57	0.58	0.48
AVEN	10.45	10.76	11.39	13.03	11.82	11.22	11.46	6.11	6.78
AVIL	0.16	0.28	0.23	0.14	0.06	0.07	0.32	0.01	0.05
AVL9	12.95	12.78	13.76	13.27	13.08	14.82	13.8	15.7	15.42
AVP	0	0	0	0	0	0	0	0	0
AVPI1	43.78	39.59	33.35	38.18	42.44	38.21	42.4	60.51	56.55
AVPR1A	0.07	0.03	0.04	0.04	0.04	0.06	0.05	0.04	0.06
AVPR1B	0	0	0	0	0	0	0	0	0
AVPR2	2.62	3.42	3.71	2.45	1.93	1.85	2.98	0.13	0.11
AWAT1	0	0	0	0	0	0	0	0	0
AWAT2	0	0	0	0	0	0	0.05	0	0
AXDND1	0.03	0.04	0.03	0.02	0.03	0.01	0.03	0.02	0.02
AXIN1	10.12	9.86	9.7	10.96	12.23	12.31	10.05	13.95	13.09
AXIN2	0.11	0.64	0.4	0.1	0.08	0.02	0.14	0.78	0.47
AXL	81.61	58.48	58.8	100.41	123.81	153.34	76.58	0.32	0.56
AZGP1	3.16	3.07	2.88	0.37	0.7	0.55	1.13	4.26	7.76
AZGP1P1	0.08	0.09	0.11	0.02	0	0.02	0.02	0.04	0.12
AZI1	5.79	5.74	5.49	5.98	6.18	6.1	5.2	5.74	4.88
AZI2	20.66	22.39	20.89	20.63	21.74	21.59	23.32	16.65	16.31
AZIN1	40.58	42.04	40.63	42.14	42.97	45	42.57	46.49	49.13
AZU1	0.08	0.12	0.09	0	0.19	0.15	0.08	0.03	0
B2M	767.25	968.73	975.53	761.49	630.48	587.82	938.25	284	286.33
B3GALNT1	0	0	0.01	0.01	0	0.01	0	0.03	0.01
B3GALNT2	12.06	12.32	11.52	11.65	11.91	11.97	11.55	9.64	8.74
B3GALT1	0.09	0.12	0.1	0.07	0.16	0.1	0.32	0.05	0.29
B3GALT2	0.09	0.17	0.24	0.17	0.22	0.24	0.24	0.14	0.13
B3GALT4	2	2.55	2.75	1.86	1.51	1.42	1.78	0.35	0.2
B3GALT5	0.66	0.42	0.68	0.67	0.68	0.9	1.07	0.18	0.13
B3GALT6	16.01	15.54	16.24	14.33	14.08	13.71	16.58	3.96	3.72
B3GALTL	5.35	5.01	4.75	5.59	5	5.25	4.97	5.55	7.18
B3GAT1	1.45	1.58	1.74	0.43	0.56	0.37	0.74	2.66	3.79
B3GAT2	0	0	0	0.01	0.03	0	0	0	0
B3GAT3	62.46	73.58	70.62	62.39	49.93	43.08	56.74	31.73	25.92
B3GNT1	19.71	20.92	21.76	17.22	15.45	13.56	17.36	26.03	22.22
B3GNT2	9.75	10.45	10.7	10.31	9.56	8.96	10.84	17.28	19.49
B3GNT3	0.01	0	0	0	0	0	0	0	0
B3GNT4	0.57	0.49	0.47	0.58	0.28	0.38	0.65	0.13	0.16
B3GNT5	3.28	3.81	3.56	3.84	3.08	3.62	3.91	3.12	6.34
B3GNT6	0.09	0.11	0.12	0.13	0.13	0.12	0.11	0.09	0.11
B3GNT7	4.62	3.96	3.5	5	4.33	6.71	4.11	0.09	0.07
B3GNT8	0.05	0.07	0.05	0.09	0.04	0.02	0.04	0.07	0.01
B3GNT9	0.37	0.73	0.7	0.36	0.18	0.18	0.38	0.53	0.38
B3GNTL1	6.72	6.67	6.88	8	7.9	8.51	7.03	2.12	2.37
B4GALNT1	16.7	17.23	15.66	13.67	13.98	13.63	16.69	0.26	0.27
B4GALNT2	0	0	0	0	0	0	0	0	0
B4GALNT3	0.73	1.04	1.2	0.09	0.11	0.11	0.29	2.99	5.72
B4GALNT4	5.69	5.21	5.14	2.07	1.69	1.63	2.63	0.23	0.05
B4GALT1	29.1	34.93	37.1	32.25	25.55	25.35	32.35	43.08	43.33
B4GALT2	33.38	31.23	32.94	37.83	38.58	42.82	35.79	39.4	38.4
B4GALT3	34.38	36.25	36.22	34.95	33.23	33.36	32.01	21.35	20.22
B4GALT4	12.95	13.49	12.79	10.82	10.35	10.47	12.56	13.41	13.76
B4GALT5	22.75	24.33	23.96	24.03	23.76	24.36	24.02	63.62	62.07
B4GALT6	11.23	13.16	10.09	8.78	9.12	8.27	9.35	6.44	9.2
B4GALT7	19.89	20.91	21.19	20.37	17.39	17.84	20.19	23.34	22.92
B9D1	23.63	25.54	26.71	21.69	19.69	20.62	21.28	9.23	12.3
B9D2	5.25	6.59	6.02	5.65	5.23	4.57	5.13	4.39	3.09
BAALC	0.3	0.3	0.37	0.03	0.02	0.02	0.12	0.01	0
BAAT	0.08	0.08	0.07	0.09	0.11	0.04	0.06	9.03	6.26
BABAM1	119.73	116.42	114.07	117.5	121.71	115.94	114.73	61.74	57.86
BACE1	23.68	29.84	30.99	27.2	23.19	22.19	32.72	3.58	5.25
BACE1-AS	2.43	2.92	2.43	2.3	2.7	2.08	2.14	0.99	1.01
BACE2	23.89	24.74	20.96	22.84	23.49	25.07	23.68	115.59	123.89
BACH1	6.43	7.14	6.51	6.87	6.47	6.67	8.23	5.61	6.15
BACH2	0.1	0.08	0.1	0.03	0.02	0.02	0.04	0.24	0.3
BAD	53.09	48.75	51.72	46.97	47.27	45.82	46.83	21.66	16.62
BAG1	15.08	14.79	15.55	14.45	13.05	13.21	16.53	29.74	28.7
BAG2	16.85	14.29	14.3	14.78	16.38	15.92	12.84	16.83	17.7
BAG3	55.38	54.52	57.68	56.16	54.41	50.76	50.79	9.78	12.1
BAG4	5.3	4.75	4.27	4.59	4.3	4.87	4.06	5.04	5.03
BAG5	8.86	9.36	8.81	9.25	9.7	10.59	8.89	13.19	13.04
BAG6	71.16	74.18	73.48	76.33	70.56	67.38	72.72	78.33	82.16
BAGE	15.06	14.97	17.92	14.53	12.65	13.1	16.64	7.34	5.6
BAGE2	3.48	3.43	3.51	3.35	2.53	2.78	3.78	0.44	0.4
BAGE3	3.48	3.43	3.51	3.35	2.53	2.78	3.78	0.44	0.4
BAGE4	5.27	4.35	5.12	5.09	5.57	5.72	6.13	0	0.54
BAGE5	0.79	1.01	0.71	1.05	1.6	0.71	0.19	1.26	0.86
BAHCC1	2.28	2.32	2.68	2.46	2.31	2.73	2.44	5.73	6.15
BAHD1	9.71	9	11.21	10.41	9.05	8.97	10.17	6.4	7.16
BAI1	0.01	0.01	0	0	0	0	0.01	0.02	0.03
BAI2	3.24	3.25	3.77	3.73	2.61	2.7	3.72	0.08	0.09
BAI3	0.11	0.08	0.14	0.2	0.14	0.21	0.3	0	0
BAIAP2	13.5	15.38	14.24	13.79	12.99	10.97	13.53	8.61	7.94
BAIAP2-AS1	4.32	5.13	5.64	3.77	2.94	2.52	4.47	1.24	1.39
BAIAP2L1	11.16	10.57	10.4	11.34	11.89	11.85	10.27	3.56	6.1
BAIAP2L2	17.95	14.89	15.06	17.08	17.76	16.49	15.5	4.73	3.44
BAIAP3	0.24	0.24	0.23	0.14	0.06	0.08	0.12	0.07	0.05
BAK1	17.22	16.93	16.17	17.5	17.16	17.05	15.19	19.73	21.1
BAMBI	24.4	30.05	23.22	9.71	9.44	6.02	17.77	79.82	72.93
BANCR	0.11	0.08	0.08	0	0	0	0	1.28	0.86
BANF1	172.98	159.91	172.21	196.05	205.68	206.89	176.69	104.41	113.61
BANF2	0	0	0	0	0	0	0	0	0
BANK1	0.5	0.75	0.94	0.52	0.2	0.29	0.6	0.02	0.01
BANP	7.69	7.34	7.83	7.35	7.62	6.5	6.02	6.45	5.17
BAP1	26.91	28.41	27.61	30.21	28.51	29.01	29.86	36.17	33.31
BARD1	1.85	1.54	1.39	2.1	2.44	2.88	2.2	3.6	3.73
BARHL1	0	0	0.01	0.01	0	0	0.06	0	0
BARHL2	0	0	0	0	0	0	0.02	0.1	0.11
BARX1	4.95	4.9	4.17	0.76	0.86	0.65	1.92	0.07	0.02
BARX2	0.13	0.22	0.2	0.03	0.05	0.04	0.01	0	0
BASP1	6.18	6.95	10.85	19.55	13.72	15.33	21.89	0.48	0.13
BASP1P1	0	0	0.02	0.02	0	0.02	0.02	0	0
BATF	0	0	0	0	0.03	0	0	6.17	5.9
BATF2	1.25	0.92	1.12	1.53	1.7	1.51	1.25	0.12	0.14
BATF3	2.56	2.27	2.08	1.07	1.5	0.93	1.2	0.42	0.13
BAX	132.22	126.14	130.55	141.4	145.63	119.74	112.21	83.71	73.08
BAZ1A	9.86	8.44	8.64	9.71	11.4	12.2	8.49	14.04	12.24
BAZ1B	31.06	27.76	29.16	32.28	34.15	36.33	30.32	42.04	40.9
BAZ2A	20.86	19.43	20.72	21.35	21.61	21.86	19.66	18.16	18.29
BAZ2B	2.56	3.19	3.14	2.79	2.29	2.08	3.82	3.08	3.46
BBC3	7.56	7.15	8.34	6.87	7.01	5.56	6.25	2.84	3.08
BBIP1	12.15	12.64	11.96	12.14	11.5	11.47	11.36	9.6	10.37
BBOX1	0	0.01	0	0	0	0	0.01	0.04	0.03
BBS1	8.63	11.13	11.59	8.67	7.26	6.73	9.75	2.8	3.22
BBS10	6.82	7.41	6.79	6.73	6.93	6.75	7.04	4.06	4.31
BBS12	1.46	1.57	1.47	1.49	1.35	1.09	1.44	1.03	1.04
BBS2	15.91	17.33	16.71	15.02	14.36	13.2	16.2	7.63	9.05
BBS4	10.17	11.26	11.48	11.19	11.35	11.12	11.43	11.88	13.09
BBS5	15.22	15.73	14.37	13.3	11.61	10.66	14.28	19.94	18.25
BBS7	7.33	6.75	7.3	6.98	7.11	6.58	6.94	7.48	6.65
BBS9	2.68	2.86	3.2	2.78	2.62	2.16	3.27	2.89	2.71
BBX	13.46	13.35	14.31	13.76	13.22	14.8	14.88	8.29	9.27
BCAM	6.09	7.23	9.18	5.56	2.41	3.07	9.14	0.15	0.29
BCAN	2.01	1.87	1.97	1.97	1.83	2.55	2.31	1.18	0.53
BCAP29	13.45	15.49	14.22	14.21	14.05	14.88	14.34	13.27	13.63
BCAP31	251.92	258.89	269.47	237.52	232.73	220.04	238.34	125.64	124.28
BCAR1	22.52	20.91	23.16	23.59	21.09	20.18	21.38	26.71	23.87
BCAR3	47.49	45.03	46.04	46.24	44.88	46.69	43.22	12.46	13.8
BCAR4	0	0.04	0.04	0.02	0	0	0	0	0.02
BCAS1	0.1	0.12	0.12	0.11	0.12	0.09	0.13	1.43	0.85
BCAS2	43.07	43.57	41.68	38.75	39.28	37.85	35.29	36.13	36.07
BCAS3	5.93	7.19	6.94	6.53	6.38	5.91	7.5	24.86	25.36
BCAS4	4.63	3.93	4.41	5.48	5.77	5.59	3.88	0.37	0.25
BCAT1	9.48	8.11	7.83	9.4	9.99	12.19	8.06	0.79	1.16
BCAT2	31.18	29.84	30.98	33.05	33.68	36.03	29.76	28.32	24.05
BCCIP	89.25	77.37	75.75	86.44	97.74	95.37	73.15	46.19	46.48
BCDIN3D	4.77	4.68	5.34	4.89	4.6	4.19	4.56	2	2.06
BCDIN3D-AS1	0.77	0.93	0.98	0.83	0.85	1	0.92	0.63	0.83
BCHE	0.92	1.47	1.26	1.4	1.57	1.41	2.28	14.02	9.38
BCKDHA	26.6	28.38	30.99	26.69	25.33	28.64	27.22	10.99	11.77
BCKDHB	5.06	6.58	6.22	5.61	5.27	5.55	6.53	7.32	7.54
BCKDK	34.07	30.03	31.96	34.02	37.22	36.24	31.92	27.87	21.8
BCL10	5.2	5.42	5.71	5.16	4.15	4.74	5.19	3.35	3.57
BCL11A	0.13	0.12	0.15	0.08	0.07	0.03	0.11	0.12	0.08
BCL11B	0.02	0.01	0.02	0.02	0.03	0.01	0.05	0.02	0
BCL2	0.95	0.88	0.78	1.04	1.31	1.45	1.14	3.11	3.02
BCL2A1	2.82	3.04	2.51	3.12	3.14	3.97	5.9	14.7	13.17
BCL2L1	36.07	30.86	32.11	37.98	43.11	42.69	29.13	19.9	20.43
BCL2L10	0	0	0	0	0	0	0.03	0	0.03
BCL2L11	1.79	2.32	2.31	2.33	2.21	2.24	2.14	19.51	18.17
BCL2L12	15.46	14.12	12.98	14	15.24	15.68	12.95	14.56	13.56
BCL2L13	13.63	14.33	13.72	12.49	12.19	11.91	12.72	28.44	27.4
BCL2L14	0.04	0.01	0	0	0.01	0.02	0.01	0.01	0
BCL2L15	0.51	0.52	0.41	0.38	0.38	0.52	0.46	0.39	0.39
BCL2L2	15.49	17.99	18.79	16.27	13.81	12.43	17.03	14.44	14.35
BCL2L2-PABPN1	41	50.03	48.74	46.54	44.73	40.04	42.44	32.14	32.79
BCL3	10.3	10.28	12.54	10.24	6.71	6.11	10.63	0.43	0.49
BCL6	4.84	5.66	5.7	3.89	3.53	3.03	5.29	2.03	1.98
BCL6B	0.01	0	0	0.01	0	0.01	0.01	0	0
BCL7A	1.21	0.97	1.34	1.7	1.49	1.61	1.92	16.63	14.63
BCL7B	46.92	45.15	44.68	52.53	52.46	52.38	49.64	38.05	33.76
BCL7C	36.36	35.63	34.65	38.4	39.53	42.08	35.4	39.93	33.99
BCL9	7.71	8.76	8.77	5.98	5.46	5.42	7.16	6.18	8.82
BCL9L	17.24	15.88	16.78	17.91	17.11	17.35	14.53	3.56	3.01
BCLAF1	25.79	25.8	23.57	25.79	27.24	28.52	27.33	29.83	31.7
BCMO1	0.06	0.03	0.06	0.01	0.02	0.01	0.04	0.29	0.06
BCO2	0.39	0.31	0.46	0.12	0.11	0.08	0.41	0.04	0.02
BCOR	13.73	12.43	12.62	11.47	11.5	12.68	11.57	16.97	14.88
BCORL1	4.18	3.89	4.81	3.01	2.8	2.36	3.21	0.33	0.36
BCORP1	0	0.01	0.02	0	0	0	0	0	0
BCR	8.26	8.21	8.57	8.66	8.52	8.15	7.66	3.45	5.3
BCRP2	0.89	0.85	0.98	0.8	0.86	0.67	0.8	0.17	0.18
BCRP3	0.37	0.47	0.3	0.35	0.25	0.23	0.29	0.12	0.07
BCS1L	16.98	15.24	15.69	18.75	18.92	17.63	15.72	22.22	18.26
BCYRN1	19.61	13.41	14.48	28.94	34.02	26.71	16.97	27.72	27.24
BDH1	3.35	3.58	3.7	3.6	3.41	3.52	3.83	23.85	21.63
BDH2	5.73	7.12	6.94	6.25	5.28	4.9	6.15	11.1	9.36
BDKRB1	0.02	0.06	0.04	0	0	0	0.02	0	0
BDKRB2	0.03	0.04	0.06	0.01	0	0.01	0.02	0	0
BDNF	4.32	4.11	5.57	4.59	3.65	2.78	5.22	0.18	0.17
BDNF-AS	0.21	0.38	0.22	0.07	0.07	0.05	0.15	0	0.13
BDP1	6.85	6.55	6.49	6.1	6.07	6.92	6.83	11.07	10.81
BEAN1	0.12	0.24	0.14	0.06	0.05	0.02	0.09	0.03	0.04
BECN1	49.05	55.65	55	46.39	45.31	40.61	48.15	54.73	55.79
BEGAIN	0.89	1.14	1.24	0.59	0.65	0.51	1.14	0.31	0.29
BEND2	0.06	0.06	0.04	0.07	0.09	0.04	0.04	0.1	0.05
BEND3	1.19	1.06	1.06	1.22	1.29	1.53	1.13	2.02	2.37
BEND3P3	3.01	3.35	3.04	3.08	2.81	3.18	3.58	0.67	0.81
BEND4	0.48	0.4	0.62	0.36	0.27	0.15	0.48	0.03	0
BEND5	0.03	0.08	0.02	0	0	0	0	0.13	0.25
BEND6	1.89	2.22	1.88	1.97	1.54	1.22	2.37	0.15	0.34
BEND7	1.19	1.14	1.09	0.34	0.27	0.22	0.62	0.17	0.38
BEST1	0.27	0.18	0.18	0.17	0.22	0.23	0.11	22.09	22.36
BEST2	0.02	0.03	0.04	0	0	0.01	0	0	0
BEST3	0.14	0.11	0.14	0.14	0.11	0.19	0.18	0	0
BEST4	0.12	0.17	0.14	0.12	0.09	0.06	0.09	0.01	0.02
BET1	7.81	8.34	8.63	7.93	7.25	6.97	7.58	8.12	7.98
BET1L	25.17	30.42	31.08	28.87	25.43	24.71	30.44	20.44	21.92
BET3L	0.02	0.02	0.02	0.27	0.07	0.04	0.27	0	0
BEX1	0.3	0.25	0.82	0.2	0.32	0.29	0.12	1.01	1.49
BEX2	2.32	2.8	2.6	0.75	1.21	0.84	1.04	0.06	0.52
BEX4	3.19	3.48	3.64	0.67	1.25	1.01	1.46	0.16	0.12
BEX5	0.4	0.32	0.38	0.09	0.31	0.14	0.74	0.13	0.06
BFAR	37.42	35.64	33.92	34.72	37.31	37.46	36.53	51.61	53.83
BFSP1	4.74	7.45	5.92	3.36	2.23	1.46	4.63	1.19	1.9
BFSP2	0	0.02	0.02	0.01	0	0.03	0	0.57	0.65
BGLAP	3.98	5.27	3.89	3.9	3.06	1.7	3.19	0	0
BGN	4.31	7.44	8.86	8.98	2.07	2.27	8.96	0.05	0.02
BHLHA15	0	0	0.07	0.04	0.04	0.03	0	0.07	0.07
BHLHA9	0	0	0	0	0	0	0	0	0
BHLHB9	0.63	0.78	0.92	0.52	0.42	0.39	0.77	0.2	0.3
BHLHE22	0	0	0	0	0	0	0	0.01	0
BHLHE23	0	0	0	0	0	0	0	0	0
BHLHE40	20.59	31.42	29.66	21.65	15.64	13.47	25.59	26.14	33.86
BHLHE40-AS1	0.02	0.11	0.08	0.05	0.03	0.02	0.03	0.08	0.05
BHLHE41	1.14	1.64	1.65	0.53	0.67	0.5	0.53	27.5	26.32
BHMT	0	0.01	0	0	0	0	0	0	0
BHMT2	0.7	0.91	0.83	0.69	0.9	0.56	0.72	0.81	0.75
BICC1	1.33	1.36	1.52	1.6	1.56	1.56	2.01	0.68	1.58
BICD1	11.82	13.44	13.24	12.05	11.53	11.94	13.68	7.81	6.96
BICD2	17.39	16.67	16.29	17.14	17.78	18.11	16.7	17.92	16.86
BID	11.86	10.36	10.54	11.3	10.87	10.86	9.57	12.34	12
BIK	0.56	0.55	0.46	0.55	0.5	0.6	0.39	4.34	2.3
BIN1	3.01	2.49	2.29	3.45	3.54	3.58	2.7	3.59	5.45
BIN2	0	0	0.01	0	0	0.01	0	0.02	0
BIN3	34.81	32.45	29.57	28.55	31.95	35.43	30.71	69.35	76.41
BIRC2	33.37	31.67	28.15	31.53	35.98	32.26	28.44	11.74	10.58
BIRC3	1.05	1.04	0.71	1.71	2.06	1.93	1.46	0.12	0.16
BIRC5	33.73	28.43	29.94	37.91	40.64	48.14	33.44	56.57	59.66
BIRC6	8.91	9.15	8.91	9.26	8.42	10.26	9.73	9.9	9.74
BIRC7	0.09	0.08	0.1	0.02	0.02	0.02	0.06	31.33	27.32
BIRC8	0	0	0	0	0	0	0	0	0
BIVM	14.15	13.86	14.39	13.08	12.72	11.67	12.43	7.81	7.29
BIVM-ERCC5	7.23	5.61	5.97	6.97	6.36	6.26	6.51	3.94	3.59
BLCAP	28.71	33.13	33.66	26.41	23.43	20.64	25.85	28.16	28.56
BLID	0.32	0.09	0.36	0.15	0.12	0.21	0.09	0	0
BLK	0.01	0.04	0.08	0.07	0	0.03	0.01	0.3	0.26
BLM	4.45	3.26	3.64	5.1	6.56	7.51	4.45	9.04	8.21
BLMH	39.94	38.41	37.75	39.32	42.82	39.53	38.14	48.21	48.04
BLNK	0.01	0.02	0.07	0	0	0	0	0	0
BLOC1S1	89.6	95.78	100.24	89.33	89.46	92.52	99.95	72.71	80.39
BLOC1S1-RDH5	2.23	2.76	1.55	2.27	2.32	2.93	1.9	1.25	1.4
BLOC1S2	23.88	25.07	24.09	22.96	23.48	21.88	22.36	23.47	23.44
BLOC1S3	4.4	4.92	4.71	4.52	4.3	3.67	5.17	4.04	3.27
BLOC1S4	15.01	16.2	15.23	13.89	13.39	12.76	15.22	7.59	7.09
BLOC1S5	1.26	0.58	1.12	2.38	0.96	1.55	0.5	3	0.95
BLOC1S5-TXNDC5	2.18	2.5	2.44	2.3	2.32	2.95	2.26	2.44	3.19
BLOC1S6	16.5	19.28	18.65	16.61	15.51	17	17.48	22	24.82
BLVRA	33.6	31.46	34.08	33.05	32.86	36.14	28.28	35.27	37.51
BLVRB	44.88	46.78	46.92	38.37	33.11	33.39	43.66	30.84	25.8
BLZF1	15.93	16.33	16.26	17	16.8	17.39	17.7	8.76	8.29
BMF	1.46	2.37	2.56	1.61	0.75	0.44	2.65	2.71	2.18
BMI1	14.03	10.16	12.98	12.94	10.17	9.2	12.88	14.11	18.08
BMP1	16.76	20.7	22.13	14.93	11	9.29	16.48	7.95	8.18
BMP10	0	0	0	0	0	0	0	0	0
BMP15	0	0	0	0	0	0	0	0	0
BMP2	4.38	6.76	6.07	8.46	6.23	4.81	8.94	0.15	0.16
BMP2K	3.64	3.84	3.38	4.22	4.04	4.63	4.3	8.01	8.88
BMP3	0.04	0.05	0.07	0.04	0.01	0.02	0.04	0.05	0.03
BMP4	4.76	13.86	10.92	4.36	1.89	0.8	4.83	0.11	0.06
BMP5	0	0.05	0	0.02	0.03	0.03	0.06	0.01	0.02
BMP6	1.34	1.47	1.68	0.55	0.65	0.59	1.57	0.27	0.2
BMP7	0.6	0.53	0.72	0.34	0.35	0.25	0.37	1.61	2.37
BMP8A	0.81	0.99	0.94	0.69	0.67	0.58	0.66	1.14	0.95
BMP8B	6.43	5.92	6.06	4.42	4.05	3.71	5.6	10.66	15.41
BMPER	0.28	0.27	0.47	0.27	0.18	0.14	0.27	0	0.03
BMPR1A	11.92	12.94	12.01	12.65	11.81	13.5	12.69	9.04	8.66
BMPR1B	0.21	0.26	0.27	0.32	0.17	0.14	0.58	1.72	2.72
BMPR2	4.94	5.33	5.14	4.37	3.83	4.01	5.49	8.56	8.96
BMS1	19.06	17.88	17.79	19.06	21.03	20.91	18.24	16.71	16.25
BMS1P1	2.18	2.43	2.08	1.93	1.82	3.05	2.03	0.86	1.55
BMS1P2	1.32	1.34	1.25	1.28	0.95	1.24	1.34	0.66	0.67
BMS1P4	2.78	2.82	2.63	2.84	2.41	2.72	2.47	1.61	1.42
BMS1P5	2.3	2.38	2.1	1.9	2.02	0.59	2.03	1.52	0.81
BMS1P6	1.32	1.34	1.25	1.28	0.95	1.24	1.34	0.66	0.67
BMX	0.07	0.18	0.08	0.11	0.05	0.13	0.17	0.09	0.12
BNC1	0.85	0.98	0.93	1.73	1.99	1.91	1.09	0	0
BNC2	2.72	1.82	2.11	2.86	2.78	3.72	3.07	0.08	0.09
BNIP1	13.06	12.33	12.13	14.68	16.68	16.7	15.16	22.34	21.94
BNIP2	33.1	34.6	30.44	30.94	32.14	32.74	34.4	51.03	50.66
BNIP3	57.48	53.05	54.95	55.44	64.46	73.39	53.96	26.6	18.07
BNIP3L	18.76	19.05	18.87	16.4	15.89	17.46	17.06	25.3	21.35
BNIPL	0.77	0.75	0.55	0.69	0.53	0.65	0.56	0.52	0.46
BOC	0.98	1.22	1.78	0.31	0.14	0.17	1.11	0.51	0.83
BOD1	20.16	19.86	18.59	17.25	19.37	19.56	18.42	23.6	24.66
BOD1L1	13.02	12.84	12.81	13.35	12.76	14.29	15.22	15.75	14.85
BOD1L2	0	0.01	0	0	0	0	0	0	0
BOK	5.86	5.24	6.13	6.11	5.06	5.78	5.38	0.9	0.43
BOK-AS1	0	0.03	0	0	0.03	0	0	0	0
BOLA1	1.57	1.91	1.22	1.5	1.5	1.93	1.3	8.25	7.55
BOLA2	68.89	62.7	62.05	69.8	75.84	74.29	63.86	48.45	43.74
BOLA2B	68.89	62.7	62.05	69.8	75.84	74.29	63.86	48.45	43.74
BOLA3	75.72	69.24	68.36	77.34	83.02	81.12	74.19	134.17	137.5
BOLA3-AS1	6.75	6.84	6.66	6.35	6.84	6.35	5.57	2.96	2.7
BOLL	0.02	0.05	0.04	0.03	0.02	0	0.06	0.02	0.03
BOP1	43.85	35.73	38.27	46.8	54.39	57.31	38.46	54.6	50.74
BORA	4.31	3.74	3.79	4.49	4.99	5.99	4.02	9.4	8.71
BPESC1	0	0	0.01	0	0.01	0	0	0	0
BPGM	9.89	11.08	11.06	10.86	11.05	10.52	11.26	46.55	31.74
BPHL	3.63	4.4	4.87	3.6	3.36	3.51	3.96	8.63	9.42
BPI	0.01	0.04	0	0	0	0.02	0.03	0	0
BPIFA1	0	0	0	0	0	0	0	0	0
BPIFA2	0	0	0.02	0	0	0	0	0	0
BPIFA3	0	0	0	0	0	0	0	0	0
BPIFA4P	0	0	0	0	0	0	0	0	0
BPIFB1	0	0.01	0.04	0	0	0	0.01	0	0
BPIFB2	0.01	0.03	0.01	0	0	0	0.01	0	0
BPIFB3	0	0	0.02	0	0	0	0	0	0
BPIFB4	0	0	0	0	0	0	0	0	0.02
BPIFB6	0	0	0	0	0	0	0.02	0	0
BPIFC	0	0.03	0	0	0	0	0	0	0.04
BPNT1	31.16	29.85	29.88	29.33	31.69	30.68	28.55	14.67	13.49
BPTF	10.56	11.36	11.19	10.77	10.05	10.5	12.4	6.11	6.33
BPY2	0	0	0	0	0	0	0	0	0
BPY2B	0	0	0	0	0	0	0	0	0
BPY2C	0	0	0	0	0	0	0	0	0
BRAF	4.36	4.5	4.66	4.5	4.37	4.74	5.2	5.05	5.63
BRAP	9.2	10.52	9.51	9.86	9.18	9.35	9.97	12.8	11.8
BRAT1	22.89	21.33	21.2	21.11	19.9	19.93	19.34	35.14	27.43
BRCA1	10.81	8.61	9	12.77	14.56	16.54	10.15	12.32	11.43
BRCA2	1.25	0.97	0.86	1.44	1.55	2.02	1.46	2.41	2.43
BRCC3	12.52	13.46	13.13	13.12	12.81	13.15	12.77	7.52	7.25
BRD1	4.84	4.55	4.71	4.03	4.34	4.33	4.5	10.69	10.57
BRD2	62.29	66.73	63.01	66.61	66.9	63.47	67.64	79.76	82.14
BRD3	6.57	6.13	6.9	6.46	6.01	6.39	6	1.61	1.82
BRD4	20.88	19.03	18.32	21.24	21.71	22.58	19.84	17.71	17.29
BRD7	34.83	34.26	33.57	34.99	37.15	35.96	33.88	34.82	34.44
BRD7P3	0.05	0.02	0.03	0.05	0	0.04	0.05	0.02	0
BRD8	28.47	29.39	29.07	27.87	28.35	26.98	28.18	24.61	25.1
BRD9	19	17.69	17.06	18.19	19.44	20.11	17.25	37.17	32.13
BRDT	0.06	0.16	0.08	0.11	0.12	0.08	0.11	0.09	0.11
BRE	20.21	20.38	21.81	22.42	21.8	23.41	22.11	14.13	15.57
BRE-AS1	0.2	0.25	0.2	0.35	0.28	0.16	0.18	0.6	0.51
BREA2	1.55	1.62	1.42	1.55	1.59	2.02	1.4	0.52	0.32
BRF1	8.14	8.19	7.98	8.16	7.6	8.25	7.3	12.28	11.74
BRF2	6.88	6.47	6.71	6.41	6.73	7.03	6.73	11.06	12.35
BRI3	56.38	65.72	59.69	52.76	55.03	38.47	55.68	132.9	125.87
BRI3BP	10.03	7.83	8.35	10.68	12.64	12.96	9.88	20	17.07
BRICD5	1.88	1.66	1.58	1.65	1.63	1.82	1.12	1	1.11
BRIP1	4.26	3.53	3.58	4.14	4.67	5.5	3.92	5.31	5.11
BRIX1	80.92	72.01	69.43	78.8	91.8	95.14	74.78	104.65	109.7
BRK1	116.37	130.11	131.7	117	109.09	96.24	117.25	74.35	78.86
BRMS1	50.2	51.77	50.78	59.77	57.14	51.25	49.6	36.54	33.36
BRMS1L	5.54	5.31	5.12	4.95	6.23	5.9	5.4	7.73	7.63
BROX	20.74	23.59	20.76	21.4	19.32	19.37	21.48	11.39	9.42
BRPF1	8.27	7.71	8.14	8.99	8.93	9.54	8.46	8.74	8.13
BRPF3	10.59	10.64	11.47	10.84	9.02	8.06	11.43	7.25	7.77
BRS3	0	0	0	0	0	0	0	0	0
BRSK1	5.88	7.2	7.45	6.06	5.48	4.87	6.63	8.87	9.41
BRSK2	0.51	0.31	0.34	0.16	0.22	0.1	0.18	1.2	0.5
BRWD1	5.52	5.6	5.85	5.12	4.89	5.84	5.55	3.81	4
BRWD1-AS1	0.03	0	0	0.04	0	0	0	0	0
BRWD1-IT2	0.94	0.46	0.5	0.44	0.58	0.31	0.44	0.12	0.17
BRWD3	3.56	3.59	3.51	3.7	3.66	3.76	3.56	1.25	1.22
BSCL2	39.3	50.02	49.43	35.91	28.84	23.92	41.28	5.6	5.64
BSDC1	31.85	36.97	35.92	31.59	28.24	25.7	31.43	22.58	20.37
BSG	276.5	308.73	302.91	269.56	255.09	242.53	286.34	185.66	179.98
BSN	0.25	0.25	0.28	0.2	0.19	0.18	0.24	0.14	0.16
BSN-AS2	0.56	0.39	0.44	0.38	0.39	0.3	0.27	0.32	0.27
BSND	0.02	0	0	0	0	0	0.02	0	0
BSPH1	0.07	0.12	0.04	0	0	0	0.08	0.04	0
BSPRY	0	0.02	0	0	0	0	0.02	0	0
BST1	8.03	8.9	6.89	8.75	9.49	9.2	11.44	0.27	0.68
BST2	2.09	2.46	3.39	1.55	0.29	0.75	2.14	6.15	6.22
BSX	0	0.04	0.04	0	0	0	0	0	0
BTAF1	11.1	11.11	11.42	11.27	10.86	11.88	11.56	7.35	6.7
BTBD1	35.04	38.44	36.46	33.93	32.95	33.16	34.24	52.65	49.05
BTBD10	11.94	12.71	11.97	13.81	14.29	13.95	11.81	33.2	26.39
BTBD11	3.3	6.82	7.77	6.28	2.97	2.98	7.18	0.04	0.02
BTBD16	0.06	0.08	0.12	0.03	0.04	0	0.05	0.3	0.18
BTBD17	0	0	0	0	0	0	0	0	0
BTBD18	0.06	0.05	0.07	0.04	0.09	0.09	0.09	0.03	0
BTBD19	6.04	7.53	8.93	5.15	3.94	3.43	6.63	4.16	3.64
BTBD2	19.59	18.94	20.42	20.21	18.9	22.28	20.36	21.41	17.57
BTBD3	18.48	15.18	16.09	14.87	15.06	18.18	15.06	21.86	23.71
BTBD6	25.52	24.02	24.11	25.07	26.87	25.04	23.59	30.04	27.26
BTBD7	4.96	4.9	4.82	5.22	4.81	5.15	5.52	6.62	6.06
BTBD8	0.27	0.18	0.49	0.29	0.25	0.26	0.32	0	0.08
BTBD9	2.38	3	3.01	3.33	2.87	2.82	3.47	1.78	2.03
BTC	0.45	0.62	0.9	0.3	0.24	0.07	0.82	0.17	0.31
BTD	14.33	14.07	14.22	12.59	12.81	11.85	15.19	10.2	11.98
BTF3	690.77	641.74	661.96	714.54	787.37	753.03	671.4	707.32	757.02
BTF3L4	16.52	17.53	16	17.39	18.3	19.1	16.22	15.86	15.96
BTF3P11	0.78	0.63	0.67	0.4	0.8	0.62	0.4	0.58	0.67
BTG1	24.59	26.17	22.27	22.28	22.65	19.99	26.46	19.29	20.45
BTG2	8.53	9.18	11.3	7.78	6.74	4.39	6.67	0.5	1.15
BTG3	14.34	13.06	13.95	10.94	12.76	14.15	11.85	26.35	28.69
BTG4	0.02	0	0	0.05	0.02	0	0.07	0.05	0.05
BTK	0.02	0.08	0.09	0.05	0	0.05	0	0.27	0.93
BTLA	0	0	0	0.01	0.01	0.03	0	0.01	0
BTN1A1	0.03	0.04	0	0.03	0	0.02	0.03	0	0
BTN2A1	12.38	12.76	12.96	13.3	11.62	11.7	12.41	20.24	19.49
BTN2A2	5.11	4.95	5.26	4.79	4.57	5.44	5.82	11.98	10.89
BTN2A3P	0.91	1.05	1.1	0.96	1.03	1.04	1.08	1.74	1.57
BTN3A1	4.11	4.05	4.7	4.39	3.69	3.87	4.36	5.66	5.28
BTN3A2	6.93	7.27	8.05	6.99	6.65	7.39	7.84	5.27	5.02
BTN3A3	3.48	3.85	4.22	3.76	2.85	3.05	3.7	2.16	2.38
BTNL2	0	0	0	0	0	0	0	0	0
BTNL3	0	0	0.01	0	0	0	0	0	0
BTNL8	0.33	0.33	0.17	0.29	0.42	0.32	0.36	0.19	0.2
BTNL9	0.21	0.19	0.33	0.01	0.03	0.04	0.03	0.02	0
BTRC	6.29	6.71	7.23	6.88	6.77	6.66	6.75	6.48	6.48
BUB1	18.38	13.75	14.64	19.43	22.64	26.21	16.86	42.57	41.72
BUB1B	22.98	17.55	18.19	25.02	29.33	35.51	21.42	32.47	32.5
BUB3	100.98	95.85	89.96	106.62	112.24	122.27	96.75	60.24	61.51
BUD13	13.67	12.09	11.87	14.31	17.02	18.05	13.51	7.82	7.14
BUD31	81.42	77.42	76.55	80.8	89.9	84.28	80.86	99.82	98.98
BVES	2.32	2.28	2.74	2.47	1.88	1.56	2.91	4.9	4
BVES-AS1	0.09	0.09	0.04	0.1	0.14	0.12	0.21	0.26	0.28
BYSL	19.66	16.67	16.5	19.44	21.87	21.91	17.23	27.45	25.11
BZRAP1	0	0	0.02	0	0	0.01	0	0	0
BZRAP1-AS1	0.06	0.06	0.16	0.09	0.08	0.08	0.1	1.07	0.74
BZW1	93.91	88.77	90.14	96.54	102.23	106.19	95.47	154.03	161.51
BZW2	68.84	63.81	59.2	69.82	79.44	87.5	65.82	115.52	121.59
C10orf10	0.18	0.1	0.19	0.08	0.12	0.19	0.18	0.08	0.14
C10orf105	0.01	0.02	0.02	0.01	0	0.01	0.01	0.01	0
C10orf107	0.02	0	0	0.02	0	0	0	0	0
C10orf11	1.22	1.83	2.33	0.9	0.48	0.41	1.5	1.7	1.63
C10orf111	0.22	0.23	0.35	0.18	0.17	0.13	0.36	0.19	0.12
C10orf113	0	0	0	0	0	0	0	0	0
C10orf114	5.22	4.33	3.88	2.99	2.6	2.22	2.7	0.07	0.06
C10orf118	3.57	3.75	4.01	2.94	2.53	2.59	3.86	1.42	1.59
C10orf12	2.09	2	1.95	2.26	2.4	2.78	2.26	1.85	1.98
C10orf120	0	0	0	0	0.02	0	0	0	0
C10orf128	0	0	0	0	0	0	0	3.37	4.88
C10orf129	0	0	0.01	0	0	0	0	0	0
C10orf131	0.37	0.18	0.17	0.21	0.46	0.25	0.19	0.19	0.23
C10orf137	11.62	11.15	11.25	11.97	12.26	12.6	11.1	7.4	7.44
C10orf2	21.37	21.16	18.83	21.35	23.7	23.04	21.71	43.27	44.37
C10orf25	0.45	0.5	0.56	0.39	0.35	0.31	0.59	0.08	0.1
C10orf32	11.18	13.45	12.02	10.66	9	8.7	12.59	14.56	12.88
C10orf32-AS3MT	1.02	1.33	1.32	0.97	0.89	0.84	0.78	0	0
C10orf35	4.36	3.93	4.27	4.71	4.17	3.82	3.65	0.12	0.02
C10orf40	0	0	0	0	0	0	0	0	0
C10orf53	0	0	0	0	0	0	0	0	0
C10orf54	3.41	2.6	2.59	1.96	1.94	1.77	2.16	0.01	0.03
C10orf55	0	0.01	0	0.01	0	0.01	0	0	0
C10orf62	0.02	0.15	0.1	0.18	0.1	0.16	0.08	0.14	0.02
C10orf67	0.01	0.02	0.01	0.02	0.01	0	0.01	0.04	0.1
C10orf68	0.11	0.08	0.1	0.11	0.07	0.05	0.12	0	0.01
C10orf71	0	0	0	0	0	0	0	0	0
C10orf76	9.34	9.85	9.49	9.47	9.82	9.48	9.75	11.03	10.37
C10orf82	0	0	0	0	0	0	0	0	0
C10orf88	5.71	6.45	5.97	6.13	5.82	5.8	6.43	4.2	4.06
C10orf90	2.41	4.48	3.09	1.74	0.91	0.64	2.94	6.17	6.26
C10orf91	0.06	0.04	0.07	0.17	0	0.06	0.03	0	0
C10orf95	0.23	0.14	0.27	0.13	0.25	0.31	0.22	0.1	0.17
C10orf99	0	0	0	0	0	0	0	0	0
C11orf1	14.73	15.93	14.92	14.7	17.73	17	14.35	4.51	6.38
C11orf16	0.02	0.04	0.04	0.01	0.05	0.01	0.01	0.03	0
C11orf21	0	0.03	0.05	0	0.01	0.02	0.01	0.01	0.03
C11orf24	33.13	33.86	35.54	35.14	33.63	31.65	34.23	34.84	34.74
C11orf30	5.26	5.15	5.69	5.71	5.25	6.06	5.32	2.95	3.14
C11orf31	87.97	92.84	87.7	91.05	84.3	82.34	92.23	36.14	36.98
C11orf34	0.03	0	0.02	0.02	0.02	0	0.05	0	0
C11orf35	0.61	1.06	0.97	0.62	0.31	0.27	0.67	0.19	0.16
C11orf40	0	0	0	0	0	0	0	0	0
C11orf42	0.06	0.07	0.13	0.02	0.04	0.04	0.11	0.04	0.04
C11orf44	0.07	0.21	0.2	0.17	0.17	0.15	0.15	0.02	0.03
C11orf45	0.89	0.91	1.04	0.42	0.24	0.17	0.56	0	0
C11orf48	76.56	76.21	77.06	79.79	82.72	76.97	74.88	28.52	29.39
C11orf49	15.21	15.75	17.58	16.16	13.57	14.76	15.55	9.73	10.33
C11orf52	0.04	0.11	0.07	0.07	0	0.02	0.04	0.18	0.26
C11orf53	0	0	0	0	0	0	0	0	0
C11orf54	5.99	6.55	6.29	5.21	5.2	4.88	6.34	4.19	4.57
C11orf57	11.47	12.66	11.89	12.14	12.2	12.28	12.21	11.26	12.11
C11orf58	34.72	35.68	34.04	33.92	34.51	33.12	33.59	57.46	57.83
C11orf63	3.82	4.54	5.15	2.58	1.97	1.41	3.42	1.56	1.46
C11orf65	0.22	0.1	0.27	0.14	0.07	0.07	0.05	0.05	0.17
C11orf68	54.33	48.52	53.41	65.66	69	67.37	48.49	9.48	9.11
C11orf70	0.7	0.87	1.16	1	1.04	0.76	0.81	0.42	0.32
C11orf71	6.64	7.88	7.11	6.99	5.51	5.84	7.47	2.37	1.97
C11orf73	35.29	32.94	34.84	35.25	34.05	33.46	31.81	15.46	14.59
C11orf74	11.81	12.75	12.17	10.91	12.68	9.03	12.77	9.72	10.15
C11orf75	4.04	4.12	4.35	3.59	2.43	3.17	4.29	0.6	0.76
C11orf80	5.08	5.09	4.95	5.43	6.32	6.55	5.11	2.39	2.31
C11orf82	7.05	5.77	5.35	8.05	9.4	10.22	7.06	8.12	8.16
C11orf83	10.09	9.37	9.82	10.86	10.68	11.7	10.29	6.54	5.63
C11orf84	33.43	30.47	30.3	35.59	34.7	34.91	32.52	14.59	13.27
C11orf85	0.03	0	0	0	0	0	0	0	0.03
C11orf86	0.25	0.28	0.26	0.29	0.12	0.11	0.4	0	0
C11orf87	0	0.02	0.03	0	0	0	0.01	0	0
C11orf88	0	0.04	0	0	0.04	0	0	0.07	0
C11orf91	2.15	3.06	3.19	2.73	2.86	1.95	4.07	0.94	1.12
C11orf92	0.1	0.07	0.09	0.07	0.09	0.05	0.08	0.1	0.08
C11orf93	0	0	0	0	0	0	0	0	0
C11orf94	0.14	0	0.23	0.23	0.15	0	0	0.08	0.07
C11orf95	5.99	6.52	6.48	4.62	4.35	3.95	5.65	1.78	1.88
C11orf96	1.04	0.7	0.84	0.41	0.35	0.22	0.63	3.82	2.4
C12orf10	70.37	66.55	67.79	75.14	70.91	71.3	67.09	46.53	47.52
C12orf23	31.96	34.23	33.63	29.43	27.05	25.28	31.37	18.31	17.09
C12orf29	14.6	14.87	13.26	15.44	17.05	18.02	14.99	16.29	15.57
C12orf36	0.02	0.04	0.02	0	0.01	0	0	0	0
C12orf39	0.29	0.75	0.55	0.31	0.27	0.94	0.31	0.23	0
C12orf4	7.34	7.76	6.97	7.65	7.62	8.21	7.62	12.17	11.86
C12orf40	0	0	0	0	0	0	0	0.01	0
C12orf42	0	0	0.02	0	0	0	0	0.02	0.02
C12orf43	10.71	9.86	9.77	11.09	11.22	10.86	10.75	15.78	14.48
C12orf44	80.56	77.13	68.39	73.51	77.37	69.59	70.55	74.2	73.1
C12orf45	18.93	17.78	20.74	21.43	24.58	22.94	19.19	31.58	34.7
C12orf49	12.19	12.54	12.9	13.01	13.14	12.92	13.5	51.34	49.26
C12orf5	5.1	5.43	5.09	5.21	5.31	4.46	4.86	9.39	8.07
C12orf50	0.01	0.03	0.01	0.01	0.01	0	0.03	0	0
C12orf52	17.27	15.54	15.17	15.79	17.32	17.11	13.63	24.53	22.91
C12orf54	0	0	0	0.03	0	0	0	0	0
C12orf56	0.16	0.24	0.16	0.14	0.06	0.11	0.23	0	0.05
C12orf57	173.32	180.99	177.98	166.77	146.93	143.1	188.27	67.22	67.4
C12orf60	1.58	1.18	1.3	1.8	1.76	1.54	1.1	1.51	1.49
C12orf61	0.97	1.47	1.05	1	0.53	0.82	1.47	0.25	0.48
C12orf65	9.91	9.55	10.29	10.46	10.04	10.36	8.79	7.74	8.18
C12orf66	2.55	2.74	2.91	2.88	2.75	3	3.44	3.67	3.71
C12orf68	1.01	0.93	1.36	0.24	0.49	0.15	0.33	0.07	0.07
C12orf69	0.1	0.06	0.06	0.06	0.05	0.08	0.1	0.19	0.16
C12orf70	0.01	0.06	0	0.02	0.04	0.07	0.06	0	0
C12orf71	0	0.14	0.11	0.13	0.13	0.07	0.1	0.05	0.25
C12orf73	6.51	7.7	6.94	5.76	6.57	5.52	6.1	6.26	7.05
C12orf74	0	0	0	0.01	0	0.01	0	0	0
C12orf75	48.94	40.14	37.94	52.38	58.22	61.33	47.31	8.92	16.67
C12orf76	4.44	5.58	5.4	4.23	3.73	3.08	3.55	2.74	2.84
C12orf77	0.03	0.03	0.03	0	0.02	0.03	0	0.03	0
C13orf35	0	0	0	0	0	0	0	0.08	0.04
C13orf45	0	0.02	0	0	0	0.02	0	0	0
C14orf1	13.37	15.07	16.4	13.09	12.94	12.26	12.65	30.31	36.63
C14orf101	1.69	2.26	2.07	1.98	1.53	1.45	2.05	1.71	1.77
C14orf105	0.12	0.11	0.12	0.14	0.1	0.05	0.05	0.07	0.08
C14orf119	15.91	17.54	17.38	14.86	14.16	12.68	15.96	16.07	15.39
C14orf132	0.36	0.53	0.79	0.09	0.07	0.07	0.21	0.14	0.11
C14orf142	14.51	15.36	14.26	15.3	14.02	13.98	14.43	12.39	11.85
C14orf159	6.43	7.97	7.63	6.64	4.95	4.72	7.24	3.19	4.71
C14orf166	87.44	84.11	80.44	81.2	90.82	84.25	72.68	124.41	119.51
C14orf166B	0	0	0	0	0	0	0	0	0
C14orf169	7.15	7.06	6.55	7.54	8.58	7.66	7.54	15.33	15.22
C14orf177	0	0	0	0	0	0	0	0.02	0
C14orf178	0.04	0.09	0.25	0	0.08	0.08	0.24	0.25	0.18
C14orf180	0	0	0	0	0	0	0	0	0
C14orf182	0.35	0.31	0.49	0.38	0.4	0.6	0.35	1.1	1
C14orf183	0.02	0.03	0	0	0.03	0	0.03	0.03	0
C14orf2	99.79	103.83	98.89	95.36	97.19	94.08	96.94	166.75	182.42
C14orf23	0.04	0.15	0.13	0.09	0.06	0.16	0.09	1.35	0.98
C14orf28	0.62	0.69	0.58	0.58	0.59	0.57	0.71	0.52	0.47
C14orf37	0.13	0.24	0.23	0.05	0.02	0.05	0.06	2.94	3.1
C14orf39	0.06	0.05	0.06	0.04	0.02	0.02	0.02	0	0.02
C14orf64	0.03	0	0.03	0.05	0.07	0.03	0.03	0.02	0.06
C14orf79	4.32	5.05	5.03	4.59	4.33	3.74	4.62	4.14	3.64
C14orf80	9.56	7.19	7.69	9.31	10.93	11.77	7.39	12.9	12.92
C14orf93	3.08	3.28	3.2	3	3.39	3.84	3.3	3.26	3.26
C15orf26	0.01	0.03	0.03	0.05	0.06	0.06	0.09	0.17	0.11
C15orf27	0.16	0.06	0.09	0.06	0.08	0.05	0.07	0.05	0.15
C15orf32	0	0	0	0	0	0	0	0	0.01
C15orf37	1.83	2.59	2.32	1.74	1.77	1.84	1.98	2.62	2.24
C15orf38	7.7	7.34	8.05	8.42	7.92	8.07	8.46	2.19	3.87
C15orf38-AP3S2	1.42	1.96	2.22	1.19	1.32	2.12	1.68	1.01	0.97
C15orf39	7.64	7.6	7.05	7.48	7.26	7.1	6.81	17.65	17.69
C15orf40	19.97	19.86	20.01	19.77	20.73	19.14	19.76	20.4	20.4
C15orf41	5.81	5.46	5.63	6.66	6.68	6.97	6.19	4.43	5.2
C15orf43	0	0	0	0	0	0	0	0	0
C15orf48	2.07	1.92	1.46	1.25	1.38	0.57	1.33	0.12	0.15
C15orf52	42.08	38.94	39.2	41.58	45.72	43.83	31.56	8.53	8.8
C15orf53	0	0	0	0	0	0	0	0	0
C15orf54	1.35	1.06	0.98	1.29	1.65	2.49	1.12	0.57	0.44
C15orf55	0.02	0.01	0.01	0.01	0.01	0.01	0	0	0
C15orf56	0.37	0.39	0.22	0.25	0.22	0.3	0.25	0	0
C15orf57	8.26	9.23	9.18	8.73	7.92	7.22	8.03	6.72	7.48
C15orf59	0.99	1.19	1.34	0.05	0.04	0.07	0.44	0.06	0
C15orf60	0.02	0	0	0	0	0	0	0	0
C15orf61	7.6	8.1	7.77	7.77	8.73	7.68	8.06	8.37	9.55
C15orf62	4.59	7.29	7.71	5.59	3.94	1.96	4.24	0.7	0.56
C16orf11	0.03	0.03	0.01	0.01	0	0.01	0.02	0	0
C16orf13	76.82	65.35	65.52	70.14	71.24	73.21	64.8	41.32	37.4
C16orf3	0.42	0.34	0.34	0.28	0.1	0.11	0.23	0.9	0.81
C16orf45	19.21	26.81	31.72	19.55	14.82	10.73	27.93	0.52	1.48
C16orf46	1.29	1.13	1.29	1.36	1.26	1.35	1.35	1.04	1.32
C16orf52	30.66	28.74	26.03	26.32	28.97	30.65	28.67	4.16	4.55
C16orf54	0.82	0.71	0.75	0.57	0.44	0.54	0.62	0.01	0.07
C16orf55	5.86	6.34	6.03	6.54	6.32	6.14	5.53	5.1	4.67
C16orf58	38.94	41.37	44.65	45.83	42.31	46.23	42.04	29.55	29.9
C16orf59	7.74	5.91	6.57	9.64	9.87	10.31	6.91	17.81	14.69
C16orf62	16.61	17.46	18.47	18.22	17.58	17.3	17.6	1.84	1.77
C16orf70	8.28	8.11	8.18	8.38	7.87	8.26	7.69	11.29	10.22
C16orf71	0.11	0.21	0.21	0.22	0.17	0.18	0.18	0.04	0.07
C16orf72	17.16	17.66	16.06	16.41	15.62	16.41	15.09	10.47	9.85
C16orf74	4.93	2.88	3.33	5.94	5.92	8.42	3.85	4.55	4.04
C16orf78	0	0	0	0	0	0	0	0	0
C16orf80	30.93	29.02	28.34	28.81	32.58	34.14	30.4	40.31	38.5
C16orf82	0	0	0	0	0	0	0.02	0	0
C16orf86	3.17	2.96	3.31	3.1	2.09	1.94	2.74	1.45	1.16
C16orf87	9.14	9.28	9.22	7.7	8.57	8.05	7.94	5.75	5.76
C16orf88	20.36	18.06	19.83	21.52	23.33	24.72	21.46	23.27	25.49
C16orf89	0.18	0.13	0.17	0.03	0.04	0.03	0.13	0.06	0.24
C16orf90	0.03	0	0	0	0	0	0	0	0
C16orf91	29.74	27.83	26.05	33.16	31.63	34.72	28.01	20.73	19.02
C16orf92	0	0	0	0	0	0	0	0	0
C16orf93	4.93	4.9	4.48	4.29	4.11	4.39	4.72	1.48	1.02
C16orf95	2.27	2.24	1.72	2.09	2	1.87	2.03	5.16	3.21
C16orf96	0.02	0.02	0.01	0.01	0.01	0.01	0.01	0.01	0.01
C16orf97	0	0	0	0	0	0	0	0	0
C17orf100	1.86	1.74	1.98	1.24	1.05	0.91	1.3	1.1	1.08
C17orf102	0.01	0	0.02	0	0.01	0.01	0	0	0
[truncated: 21,687 more rows]
